# Supplementary material for: Mendelian randomization study supports positive bidirectional causal relationships between genetically predicted insomnia symptom and liability to benign prostatic hyperplasia
Source: BMC Urol. 2024 Apr 20;24:91. doi: 10.1186/s12894-024-01474-z (PMC11031934; doi:10.1186/s12894-024-01474-z)
Supplement: Supplementary file 1 — Supplementary Material 1 [file 12894_2024_1474_MOESM1_ESM.xlsx]

## Sheet: Legend
Supplementary Tables
Table S1. Information of GWAS summary statistics for MR analysis
Table S2. Source of GWAS summary statistics for confounders
Table S3. Details of SNPs associated with confounders (P < 5e-8)
Table S4. The IVs screening process for forward MR analysis (six sleep traits as exposures and BPH as outcome)
Table S5. Details of instrumental variables utilized for forward MR analysis
Table S6. The IVs screening process for reverse MR analysis (BPH as exposures and six sleep traits as outcome)
Table S7. Details of instrumental variables utilized for reverse MR analysis
Table S8. The IVs screening process for replicate MR analysis
Table S9. Details of instrumental variables utilized for replicate MR analysis
Table S10. Results of replicate MR analysis
Table S11. Results of heterogeneity sensitivity test for replicate MR analysis
Table S12. Results of horizontal pleiotropy sensitivity test for replicate MR analysis

## Sheet: Table S1
Table S1. Information of GWAS summary statistics for MR analysis
Characteristics	Sample size	PMID	Ancestry	Data download
Day time napping	452633	33568662	European	https://sleep.hugeamp.org/downloads.html
Daytime sleepiness	452071	31409809	European	https://sleep.hugeamp.org/downloads.html
Insomnia	386533	30804565	European	https://ctg.cncr.nl/software/summary_statistics
Long sleep duration	339926	30846698	European	https://sleep.hugeamp.org/downloads.html
Short sleep duration	411934	30846698	European	https://sleep.hugeamp.org/downloads.html
Sleep duration per hour	446118	30846698	European	https://sleep.hugeamp.org/downloads.html
Hyperplasia of prostate	Number of cases: 30,066 Number of controls: 119,297	36653562	European	https://storage.googleapis.com/finngen-public-data-r9/summary_stats/finngen_R9_N14_PROSTHYPERPLA.gz

## Sheet: Table S2
Table S2. Source of GWAS summary statistics for confounders
Characteristics	Sample size	Ancestry	Data download
Smoking initiation	Number of cases: 311,629 Number of controls: 321,173	European	https://gwas.mrcieu.ac.uk/datasets/ieu-b-4877/
Alcoholic drinks per week	335394	European	https://gwas.mrcieu.ac.uk/datasets/ieu-b-73/
Years of schooling	766345	European	https://gwas.mrcieu.ac.uk/datasets/ieu-a-1239/

## Sheet: Table S3
Table S3. Details of SNPs associated with confounders (P < 5e-8)
Exposure	SNP	EA	OA	β	SE	P-value
Smoking initiation	rs3002660	C	G	0.0318206	0.00539409	3.73999e-09
Smoking initiation	rs11802893	C	G	-0.0320187	0.00545122	4.34e-09
Smoking initiation	rs12025237	C	A	-0.0329992	0.00533915	6.52004e-10
Smoking initiation	rs3790614	A	G	-0.0319643	0.00535723	2.41002e-09
Smoking initiation	rs11162016	G	A	-0.0202986	0.003706	4.36999e-08
Smoking initiation	rs6664718	C	G	-0.0203661	0.003706	3.92998e-08
Smoking initiation	rs4655848	T	C	-0.019846	0.00361735	4.09996e-08
Smoking initiation	rs977935085	G	T	-0.0237803	0.00432012	3.63003e-08
Smoking initiation	rs12046000	T	G	-0.0202185	0.00357975	1.63999e-08
Smoking initiation	rs12568187	C	T	-0.020277	0.00357892	1.5e-08
Smoking initiation	rs12042107	C	T	-0.0222834	0.0035682	4.21998e-10
Smoking initiation	rs2166172	C	A	0.0217722	0.00366451	2.86999e-09
Smoking initiation	rs6588376	A	G	0.0257803	0.0043955	4.52002e-09
Smoking initiation	rs3795310	T	C	-0.0202866	0.0035806	1.45001e-08
Smoking initiation	rs12760605	T	C	-0.0250092	0.00442796	1.6e-08
Smoking initiation	rs35354251	A	G	-0.0254523	0.00447842	1.31e-08
Smoking initiation	rs61799372	G	A	-0.0225741	0.00390605	7.52991e-09
Smoking initiation	rs12751173	T	C	-0.0198605	0.00355559	2.29002e-08
Smoking initiation	rs4329483	A	G	-0.0196685	0.00355559	3.18999e-08
Smoking initiation	rs10889589	G	C	-0.0225661	0.00369489	1.03001e-09
Smoking initiation	rs4503327	C	T	-0.0225794	0.00369707	9.91996e-10
Smoking initiation	rs61799395	C	G	-0.0280012	0.00435714	1.29999e-10
Smoking initiation	rs11208775	T	C	0.0253735	0.00356702	1.13006e-12
Smoking initiation	rs7531270	A	G	-0.0225928	0.00369927	9.97999e-10
Smoking initiation	rs1937456	T	C	-0.0228203	0.00369707	6.55994e-10
Smoking initiation	rs1937454	C	G	-0.0227603	0.00369707	7.32993e-10
Smoking initiation	rs7547416	A	G	0.0255523	0.00358508	1.03992e-12
Smoking initiation	rs12743648	T	G	-0.0238061	0.00415673	1.05e-08
Smoking initiation	rs12062815	G	A	-0.0223971	0.00369707	1.34999e-09
Smoking initiation	rs1937441	G	A	-0.0234733	0.00393413	2.45997e-09
Smoking initiation	rs2503207	A	G	0.0221516	0.00369707	2.07e-09
Smoking initiation	rs1937437	C	T	0.0222132	0.00369707	1.88999e-09
Smoking initiation	rs55706383	T	A	-0.0239468	0.0041686	9.32996e-09
Smoking initiation	rs1937453	A	T	0.0237758	0.00393003	1.47999e-09
Smoking initiation	rs1557475423	T	C	0.0238407	0.00393003	1.31999e-09
Smoking initiation	rs12566724	C	T	-0.0257299	0.00403311	1.75001e-10
Smoking initiation	rs12567613	G	A	-0.0258245	0.00403311	1.54e-10
Smoking initiation	rs2503185	G	A	-0.0256285	0.00356433	6.36063e-13
Smoking initiation	rs1937444	C	A	0.0256339	0.00404299	2.29002e-10
Smoking initiation	rs61799585	A	C	-0.0244846	0.00419292	5.26999e-09
Smoking initiation	rs1937443	G	C	0.0260642	0.00358697	3.68978e-13
Smoking initiation	rs2186122	T	A	0.0260573	0.00358602	3.60994e-13
Smoking initiation	rs7522876	T	G	-0.0258247	0.00404798	1.75001e-10
Smoking initiation	rs61796570	A	G	-0.0267884	0.00435714	7.69006e-10
Smoking initiation	rs12727285	A	C	-0.0243915	0.00392595	5.16e-10
Smoking initiation	rs12123415	T	G	0.0196641	0.00356645	3.57998e-08
Smoking initiation	rs1354060	G	A	0.0201359	0.00357073	1.68e-08
Smoking initiation	rs6588183	A	C	0.0198243	0.00357208	2.80001e-08
Smoking initiation	rs1500959	A	G	0.0197716	0.00357423	3.23996e-08
Smoking initiation	rs61774463	A	C	-0.0235754	0.00418066	1.71002e-08
Smoking initiation	rs6656687	T	C	0.0198815	0.00355935	2.35999e-08
Smoking initiation	rs4650157	A	T	0.0200366	0.00355873	1.75999e-08
Smoking initiation	rs12132492	A	G	0.0199701	0.00355815	1.94998e-08
Smoking initiation	rs12752778	T	C	0.0201329	0.00355903	1.58001e-08
Smoking initiation	rs10493513	A	G	0.0198159	0.00355903	2.56e-08
Smoking initiation	rs12127282	A	G	0.0200717	0.00355935	1.69001e-08
Smoking initiation	rs4650165	A	G	0.0200085	0.00355935	1.90999e-08
Smoking initiation	rs4526565	A	G	-0.0198256	0.00356078	2.59998e-08
Smoking initiation	rs4271155	G	C	-0.0198575	0.00356078	2.49e-08
Smoking initiation	rs12724056	A	T	0.0201644	0.00355903	1.43999e-08
Smoking initiation	rs7536364	A	G	-0.0199171	0.00356004	2.17e-08
Smoking initiation	rs11210095	A	C	0.0201366	0.00355969	1.51999e-08
Smoking initiation	rs12137361	A	G	0.0202566	0.00355873	1.25e-08
Smoking initiation	rs6667006	C	T	0.0210473	0.00355764	3.26002e-09
Smoking initiation	rs4328030	T	G	0.0208611	0.00355679	4.51004e-09
Smoking initiation	rs35531383	A	G	0.0210202	0.00355815	3.42997e-09
Smoking initiation	rs4344272	T	G	0.0211703	0.00355815	2.69998e-09
Smoking initiation	rs12724536	A	G	0.0209783	0.00355616	3.61002e-09
Smoking initiation	rs6694433	C	A	-0.0212311	0.00356335	2.53e-09
Smoking initiation	rs34477433	T	C	0.0201458	0.00355576	1.45001e-08
Smoking initiation	rs4344273	A	C	0.0201768	0.0035557	1.36e-08
Smoking initiation	rs12097442	G	T	-0.0204347	0.0035735	1.06001e-08
Smoking initiation	rs11210105	C	T	0.0198948	0.00355604	2.15998e-08
Smoking initiation	rs10889999	A	G	-0.020088	0.0035735	1.89998e-08
Smoking initiation	rs34631243	C	A	0.0198929	0.0035557	2.19999e-08
Smoking initiation	rs11210114	T	G	-0.0199285	0.0035735	2.5e-08
Smoking initiation	rs11210115	G	A	0.0198929	0.0035557	2.20999e-08
Smoking initiation	rs11210119	A	G	0.0198426	0.00356383	2.58e-08
Smoking initiation	rs12759558	C	T	0.0199384	0.00356383	2.18998e-08
Smoking initiation	rs4650181	G	A	0.0199065	0.00356383	2.27997e-08
Smoking initiation	rs55834926	A	G	0.0200196	0.0035557	1.81999e-08
Smoking initiation	rs7542203	C	T	0.0199702	0.00356383	2.13998e-08
Smoking initiation	rs12139090	A	T	0.0199065	0.00356383	2.27997e-08
Smoking initiation	rs137948505	C	T	0.0199411	0.00356433	2.20999e-08
Smoking initiation	rs12402991	A	C	0.0199411	0.00356433	2.24001e-08
Smoking initiation	rs6681060	T	C	-0.0196828	0.00357573	3.62001e-08
Smoking initiation	rs12145685	G	A	0.0198133	0.00356433	2.71e-08
Smoking initiation	rs4650182	A	G	0.0196228	0.00356484	3.68002e-08
Smoking initiation	rs200196424	T	A	0.0200515	0.00355576	1.74e-08
Smoking initiation	rs12731600	T	C	0.0199499	0.0035659	2.26001e-08
Smoking initiation	rs12126658	T	C	0.0198511	0.00356536	2.53e-08
Smoking initiation	rs4649978	A	C	0.0199121	0.00356484	2.33002e-08
Smoking initiation	rs4562575	C	A	0.0197115	0.00356335	3.14e-08
Smoking initiation	rs11210122	T	G	0.0198802	0.00356484	2.44e-08
Smoking initiation	rs10890005	T	C	0.0198802	0.00356484	2.44e-08
Smoking initiation	rs4310400	A	G	0.0198482	0.00356484	2.55e-08
Smoking initiation	rs12141350	A	G	0.0198929	0.0035557	2.21998e-08
Smoking initiation	rs11210125	C	T	0.0197337	0.00355576	2.91998e-08
Smoking initiation	rs6696689	T	G	-0.0195442	0.00357423	4.45995e-08
Smoking initiation	rs4477222	A	G	0.0195226	0.00356433	4.29003e-08
Smoking initiation	rs4355999	C	T	0.0196373	0.00355576	3.31002e-08
Smoking initiation	rs12116628	T	C	0.0288923	0.00512351	1.7e-08
Smoking initiation	rs4520373	T	C	0.019637	0.0035557	3.36001e-08
Smoking initiation	rs28589838	G	A	0.0195402	0.0035557	3.81997e-08
Smoking initiation	rs4582739	T	C	0.0195725	0.0035557	3.69999e-08
Smoking initiation	rs4341323	T	C	0.0196705	0.00355593	3.18002e-08
Smoking initiation	rs34219974	T	G	0.0196705	0.00355593	3.22003e-08
Smoking initiation	rs112959438	G	A	0.0196705	0.00355593	3.15e-08
Smoking initiation	rs11210148	A	C	0.0194107	0.00355576	4.78002e-08
Smoking initiation	rs11210157	T	C	0.0194429	0.0035557	4.61998e-08
Smoking initiation	rs11210160	G	A	0.0195078	0.0035557	4.00996e-08
Smoking initiation	rs6700625	C	G	0.0195078	0.0035557	4.02004e-08
Smoking initiation	rs12128855	G	A	0.0197026	0.00355593	3.01002e-08
Smoking initiation	rs6684331	T	C	0.0195402	0.0035557	3.94003e-08
Smoking initiation	rs4492565	A	C	0.0197666	0.00355593	2.69998e-08
Smoking initiation	rs4650196	A	C	0.0197666	0.00355593	2.74e-08
Smoking initiation	rs6657881	G	A	0.0197337	0.00355576	2.90998e-08
Smoking initiation	rs4592219	T	C	0.0197013	0.0035557	2.98003e-08
Smoking initiation	rs6703953	C	T	-0.0193803	0.00355616	4.97004e-08
Smoking initiation	rs12087611	T	C	-0.019381	0.0035563	4.98001e-08
Smoking initiation	rs11210174	C	G	-0.0195427	0.00355616	3.84999e-08
Smoking initiation	rs12133935	A	C	0.0227997	0.00356943	1.67001e-10
Smoking initiation	rs1174308980	T	A	-0.0220654	0.00355616	5.54996e-10
Smoking initiation	rs12142152	A	C	0.0233605	0.00356244	5.47016e-11
Smoking initiation	rs10789361	A	G	0.0225762	0.0035563	2.22998e-10
Smoking initiation	rs7514832	T	A	0.0225762	0.0035563	2.22998e-10
Smoking initiation	rs10890019	A	G	0.0225201	0.0035563	2.41002e-10
Smoking initiation	rs6424532	A	G	0.0225482	0.0035563	2.30001e-10
Smoking initiation	rs6424535	G	A	0.0228111	0.00355815	1.43001e-10
Smoking initiation	rs1451062898	T	C	0.0225201	0.0035563	2.38002e-10
Smoking initiation	rs1450103461	G	A	0.0225753	0.00355616	2.20999e-10
Smoking initiation	rs952915461	T	A	0.0228465	0.00355935	1.36e-10
Smoking initiation	rs11806728	A	G	0.0225501	0.00355661	2.32001e-10
Smoking initiation	rs8179409	G	T	-0.0222075	0.00355604	4.31003e-10
Smoking initiation	rs6697023	T	G	0.0228942	0.00355815	1.22999e-10
Smoking initiation	rs6684841	G	A	-0.0222359	0.00355604	4.06996e-10
Smoking initiation	rs11210185	T	A	0.0229788	0.00355843	1.07999e-10
Smoking initiation	rs57578100	G	A	-0.0222643	0.00355604	3.79001e-10
Smoking initiation	rs11210188	G	A	0.0235919	0.00355661	3.23966e-11
Smoking initiation	rs10890025	G	A	0.0238298	0.0035563	2.09991e-11
Smoking initiation	rs12139556	C	T	0.0346879	0.00599315	7.20991e-09
Smoking initiation	rs12044218	C	T	-0.023931	0.00355559	1.65997e-11
Smoking initiation	rs7555507	T	C	-0.0241444	0.00355604	1.13999e-11
Smoking initiation	rs7522217	G	A	-0.0240124	0.00355593	1.42988e-11
Smoking initiation	rs11210202	G	C	0.0246048	0.00368428	2.40991e-11
Smoking initiation	rs12145429	A	G	0.0244526	0.00368637	3.20996e-11
Smoking initiation	rs1923202	G	A	-0.0244665	0.00368428	3.13979e-11
Smoking initiation	rs12061680	A	G	-0.0243973	0.00368222	3.44985e-11
Smoking initiation	rs2340398	C	T	-0.0244805	0.00368222	2.90001e-11
Smoking initiation	rs1923204	G	T	-0.0236388	0.00355561	3.04018e-11
Smoking initiation	rs1369586812	G	A	-0.0240532	0.00372482	1.03999e-10
Smoking initiation	rs1923207	A	G	-0.0241473	0.00367815	5.12979e-11
Smoking initiation	rs1120981	T	C	-0.0243981	0.00367815	3.25987e-11
Smoking initiation	rs6702943	A	T	-0.0244954	0.00367615	2.6903e-11
Smoking initiation	rs1923212	C	A	-0.0245914	0.00367815	2.35993e-11
Smoking initiation	rs2008280	C	T	-0.0244678	0.00367615	2.84971e-11
Smoking initiation	rs10789369	G	A	-0.0243848	0.00367615	3.22998e-11
Smoking initiation	rs12128235	A	C	-0.0244678	0.00367615	2.84971e-11
Smoking initiation	rs12406253	T	C	-0.0240364	0.00355559	1.3499e-11
Smoking initiation	rs11210216	G	A	-0.0244258	0.00367815	3.1798e-11
Smoking initiation	rs7544965	T	C	-0.0243704	0.00367815	3.41036e-11
Smoking initiation	rs7546987	T	C	-0.0231535	0.00365177	2.27002e-10
Smoking initiation	rs11210222	C	T	-0.0233102	0.00364489	1.63001e-10
Smoking initiation	rs11210224	C	T	-0.0234805	0.00364489	1.17001e-10
Smoking initiation	rs1923233	T	C	-0.023378	0.00364658	1.47001e-10
Smoking initiation	rs1338645	A	G	-0.023548	0.00364658	1.07999e-10
Smoking initiation	rs11809486	T	C	-0.0237448	0.00364658	7.44046e-11
Smoking initiation	rs10890039	A	G	-0.024001	0.00364321	4.54988e-11
Smoking initiation	rs11210229	G	A	-0.0242984	0.00364658	2.66993e-11
Smoking initiation	rs1416269	G	A	-0.0240068	0.00364829	4.73042e-11
Smoking initiation	rs12043387	G	A	-0.0241725	0.00364829	3.51965e-11
Smoking initiation	rs11210236	T	C	-0.0234294	0.00355645	4.45964e-11
Smoking initiation	rs1475065	G	A	-0.0226227	0.00382393	3.32001e-09
Smoking initiation	rs61765512	T	C	-0.0236443	0.00355645	2.96006e-11
Smoking initiation	rs4636406	T	G	-0.023564	0.00355645	3.48017e-11
Smoking initiation	rs1538375	G	A	-0.0235908	0.00355645	3.26964e-11
Smoking initiation	rs12562533	C	T	-0.0235361	0.0035563	3.65006e-11
Smoking initiation	rs11210243	G	C	-0.0231006	0.00355604	8.32914e-11
Smoking initiation	rs11210244	A	G	-0.0230458	0.00355604	9.03025e-11
Smoking initiation	rs4523481	T	C	-0.0238626	0.00365177	6.26037e-11
Smoking initiation	rs6679389	T	A	-0.0229633	0.00355604	1.06001e-10
Smoking initiation	rs6676874	T	C	-0.0220236	0.00383381	9.44996e-09
Smoking initiation	rs4287126	C	T	-0.0232907	0.00355593	5.83983e-11
Smoking initiation	rs4113049	G	A	-0.0232635	0.00355593	6.01035e-11
Smoking initiation	rs12747728	T	G	-0.0232635	0.00355593	6.10942e-11
Smoking initiation	rs11807366	G	A	-0.0235702	0.00365002	1.05e-10
Smoking initiation	rs11210254	C	G	-0.0212944	0.00386851	3.76002e-08
Smoking initiation	rs11210257	C	A	-0.022205	0.00355565	4.27996e-10
Smoking initiation	rs527068	T	C	-0.0223611	0.00367615	1.21001e-09
Smoking initiation	rs11210266	T	G	-0.0216282	0.00355565	1.21001e-09
Smoking initiation	rs10789373	C	G	-0.0215743	0.00385624	2.22998e-08
Smoking initiation	rs11800984	C	A	-0.0227506	0.00367615	6.12999e-10
Smoking initiation	rs7416650	A	G	-0.0215996	0.00355576	1.24e-09
Smoking initiation	rs11210274	T	G	-0.0223913	0.00367615	1.13999e-09
Smoking initiation	rs686775	A	G	-0.0221486	0.00367615	1.67001e-09
Smoking initiation	rs4650277	G	A	-0.0216353	0.00358602	1.59001e-09
Smoking initiation	rs7551507	T	C	-0.0217665	0.00358324	1.26999e-09
Smoking initiation	rs12042908	G	A	-0.021702	0.00358234	1.34999e-09
Smoking initiation	rs7514705	C	T	-0.021713	0.00358415	1.41e-09
Smoking initiation	rs10789396	C	T	-0.0208711	0.00358993	6.02005e-09
Smoking initiation	rs2819336	C	T	0.0298049	0.00370828	9.1791e-16
Smoking initiation	rs1290030740	T	C	0.0303791	0.00369489	1.97015e-16
Smoking initiation	rs2842175	A	G	0.028737	0.00434214	3.63999e-11
Smoking initiation	rs68191270	C	A	-0.0283947	0.00432012	4.83949e-11
Smoking initiation	rs61769611	A	G	-0.0301988	0.00369489	3.06973e-16
Smoking initiation	rs1887402	A	G	-0.0300743	0.00367416	2.77013e-16
Smoking initiation	rs650729	G	C	-0.0327486	0.00438013	7.57007e-14
Smoking initiation	rs663618	C	T	-0.0327193	0.00438013	7.93963e-14
Smoking initiation	rs58097944	A	G	-0.0223082	0.0035676	4.06004e-10
Smoking initiation	rs605709	T	C	-0.0299041	0.00367815	4.18986e-16
Smoking initiation	rs673253	T	C	-0.0283976	0.0035806	2.21004e-15
Smoking initiation	rs673242	T	C	-0.0295924	0.00367615	8.34065e-16
Smoking initiation	rs1308813019	G	T	-0.0292923	0.00415087	1.65997e-12
Smoking initiation	rs516921	G	T	-0.0299083	0.00447842	2.40991e-11
Smoking initiation	rs571862	T	C	-0.0299883	0.00416264	5.7306e-13
Smoking initiation	rs641351	A	G	-0.0300461	0.00416264	5.31986e-13
Smoking initiation	rs1143702	T	C	-0.0313088	0.00380797	2.03002e-16
Smoking initiation	rs531459	C	T	-0.0297854	0.00416264	8.47032e-13
Smoking initiation	rs2916568	G	A	-0.0298145	0.00416264	7.81988e-13
Smoking initiation	rs585711	T	G	-0.0294343	0.00416264	1.58016e-12
Smoking initiation	rs623965	G	A	-0.0295314	0.00413928	9.49948e-13
Smoking initiation	rs55666439	G	T	-0.0289077	0.00374762	1.23994e-14
Smoking initiation	rs72883034	C	T	-0.0295894	0.00413928	8.99083e-13
Smoking initiation	rs509173	A	G	-0.0304286	0.0043337	2.22998e-12
Smoking initiation	rs559481	G	A	-0.0289404	0.00444448	7.45933e-11
Smoking initiation	rs11590619	C	G	-0.0284767	0.0037424	2.78997e-14
Smoking initiation	rs386630782	A	T	-0.0253155	0.00396817	1.74e-10
Smoking initiation	rs6429637	G	A	-0.0227251	0.00385781	3.79001e-09
Smoking initiation	rs1161557327	A	T	-0.0216028	0.00386135	2.15998e-08
Smoking initiation	rs3791044	A	G	-0.0212549	0.00386135	3.63003e-08
Smoking initiation	rs11210912	G	T	-0.0212825	0.00384736	3.14e-08
Smoking initiation	rs11581514	G	A	-0.0214058	0.00385082	2.74998e-08
Smoking initiation	rs4660745	T	C	-0.0216126	0.00385082	1.94998e-08
Smoking initiation	rs3791047	G	A	-0.0210214	0.00385082	4.71998e-08
Smoking initiation	rs12354267	C	T	-0.0220404	0.0038543	1.07999e-08
Smoking initiation	rs301805	G	T	0.0214679	0.00361329	2.80001e-09
Smoking initiation	rs301816	A	G	0.0199661	0.00360938	3.22998e-08
Smoking initiation	rs34898652	A	G	-0.0266693	0.00367024	3.66016e-13
Smoking initiation	rs2152113	C	T	0.0263098	0.00366263	6.74994e-13
Smoking initiation	rs11577403	A	G	-0.0269494	0.00367416	2.18022e-13
Smoking initiation	rs2782640	T	C	0.0301925	0.00367219	2.01002e-16
Smoking initiation	rs951740	A	G	0.030959	0.00367416	3.53997e-17
Smoking initiation	rs2819333	T	A	0.0303814	0.00368428	1.65997e-16
Smoking initiation	rs2819334	T	C	0.0302525	0.00368222	2.14981e-16
Smoking initiation	rs2842183	C	T	0.0286712	0.00435714	4.63981e-11
Smoking initiation	rs10890253	G	C	-0.028407	0.00434214	6.02976e-11
Smoking initiation	rs2842178	G	A	0.030352	0.00369707	2.19989e-16
Smoking initiation	rs12076635	C	G	-0.0284276	0.00432012	4.81948e-11
Smoking initiation	rs11586016	C	G	-0.0304159	0.00368847	1.65997e-16
Smoking initiation	rs12089622	A	C	-0.0312435	0.00429163	3.3597e-13
Smoking initiation	rs2842171	G	A	-0.029849	0.00367416	4.58987e-16
Smoking initiation	rs2004899	G	A	-0.03272	0.0043724	7.28954e-14
Smoking initiation	rs1808730	A	G	-0.0301254	0.00367219	2.32006e-16
Smoking initiation	rs3791134	A	G	-0.0299619	0.00367416	3.53997e-16
Smoking initiation	rs3791136	T	C	-0.0297453	0.00367815	5.97035e-16
Smoking initiation	rs61769642	A	G	-0.0299074	0.00367024	3.67959e-16
Smoking initiation	rs3791139	C	T	-0.0298716	0.00367416	4.18023e-16
Smoking initiation	rs1263351552	G	T	-0.0326893	0.00438793	9.42975e-14
Smoking initiation	rs583040	A	G	-0.0296836	0.00367615	6.89922e-16
Smoking initiation	rs56175694	T	C	-0.0297745	0.00367615	5.48025e-16
Smoking initiation	rs17371903	G	A	-0.0301354	0.00367615	2.41991e-16
Smoking initiation	rs631248	A	G	-0.0329565	0.0043274	2.66011e-14
Smoking initiation	rs512579	C	T	-0.0301973	0.00472178	1.58001e-10
Smoking initiation	rs11210887	A	G	-0.0334139	0.00388691	8.26038e-18
Smoking initiation	rs1314776958	C	T	-0.0314147	0.00379566	1.29003e-16
Smoking initiation	rs3791151	A	C	-0.0292458	0.00374762	6.03949e-15
Smoking initiation	rs603542	C	T	-0.0311845	0.00379566	2.05022e-16
Smoking initiation	rs588657	C	T	-0.0300338	0.00414505	4.30031e-13
Smoking initiation	rs517849	C	A	-0.0301037	0.00416264	4.79954e-13
Smoking initiation	rs667676	A	G	-0.0300461	0.00416264	5.29054e-13
Smoking initiation	rs641365	C	T	-0.0300172	0.00416264	5.68984e-13
Smoking initiation	rs643445	G	A	-0.0297854	0.00416264	8.13954e-13
Smoking initiation	rs61769649	A	G	-0.0290978	0.00375026	8.43918e-15
Smoking initiation	rs664728	T	A	-0.0295225	0.00416264	1.29987e-12
Smoking initiation	rs694197	T	C	-0.0297626	0.00413928	6.62979e-13
Smoking initiation	rs594293	G	A	-0.029705	0.00413928	7.15979e-13
Smoking initiation	rs796514737	G	A	-0.0295894	0.00413928	8.77001e-13
Smoking initiation	rs1361402086	T	A	-0.0289562	0.00374762	1.08993e-14
Smoking initiation	rs1162764749	T	A	-0.0295144	0.00414505	1.07994e-12
Smoking initiation	rs6658300	C	T	-0.0220434	0.00389068	1.47999e-08
Smoking initiation	rs618678	T	C	-0.0271746	0.00378669	7.23936e-13
Smoking initiation	rs1430796484	A	C	-0.0255711	0.00408941	4.05005e-10
Smoking initiation	rs9787076	C	A	-0.0269572	0.00378965	1.10994e-12
Smoking initiation	rs113688544	T	C	-0.0243239	0.00410564	3.09999e-09
Smoking initiation	rs1971342	A	G	-0.0256654	0.00388691	4.05976e-11
Smoking initiation	rs17401357	C	G	-0.0257491	0.00389068	3.71963e-11
Smoking initiation	rs3791036	G	A	-0.0247966	0.003986	4.92006e-10
Smoking initiation	rs112361411	T	C	-0.0261151	0.00390605	2.29985e-11
Smoking initiation	rs11810109	T	A	-0.0262317	0.00390605	1.90985e-11
Smoking initiation	rs12410155	C	A	-0.0262317	0.00390605	1.83021e-11
Smoking initiation	rs4660259	G	A	-0.0251943	0.0039638	2.06001e-10
Smoking initiation	rs4660743	T	C	-0.0251943	0.0039638	2.03002e-10
Smoking initiation	rs3862228	T	C	-0.0250655	0.00396817	2.66999e-10
Smoking initiation	rs6673970	C	A	-0.0227578	0.00385781	3.73999e-09
Smoking initiation	rs1190447264	T	C	-0.0218712	0.0038543	1.36e-08
Smoking initiation	rs59305903	T	C	-0.0218712	0.0038543	1.42001e-08
Smoking initiation	rs3791043	T	G	-0.0217691	0.0038543	1.6e-08
Smoking initiation	rs11587515	T	C	-0.0215634	0.0038543	2.18998e-08
Smoking initiation	rs7551644	T	A	-0.0214404	0.00385082	2.53998e-08
Smoking initiation	rs3791046	A	C	-0.0214058	0.00385082	2.72001e-08
Smoking initiation	rs10890280	G	A	-0.021197	0.00385082	3.67003e-08
Smoking initiation	rs7529895	T	C	-0.0212355	0.00385781	3.61002e-08
Smoking initiation	rs1343424	C	T	0.022777	0.00416543	4.67003e-08
Smoking initiation	rs1343432	C	G	0.0234447	0.00417725	2e-08
Smoking initiation	rs12744291	G	A	-0.0225064	0.00390605	8.41008e-09
Smoking initiation	rs12563893	G	A	-0.0224725	0.00390605	8.55993e-09
Smoking initiation	rs7537390	C	G	-0.0195396	0.00355559	3.83999e-08
Smoking initiation	rs28842268	A	G	-0.0248722	0.0041686	2.39001e-09
Smoking initiation	rs4255357	A	G	0.0255733	0.00356702	7.55962e-13
Smoking initiation	rs11585651	C	T	-0.0225055	0.00369489	1.13e-09
Smoking initiation	rs2310754	A	G	0.0254696	0.00356645	9.06985e-13
Smoking initiation	rs4255359	A	G	-0.0246266	0.0041746	3.57001e-09
Smoking initiation	rs10889590	A	G	-0.0229099	0.00369707	5.79002e-10
Smoking initiation	rs1553125179	A	C	-0.0240538	0.0041746	8.16996e-09
Smoking initiation	rs35698460	C	T	-0.024093	0.00416264	7.07001e-09
Smoking initiation	rs71244505	A	C	-0.024093	0.00416264	6.98007e-09
Smoking initiation	rs10789205	C	T	0.0224143	0.00369489	1.28e-09
Smoking initiation	rs111392358	C	A	-0.0238656	0.00393413	1.29999e-09
Smoking initiation	rs7519259	A	G	0.0254259	0.00356383	9.75888e-13
Smoking initiation	rs2186123	A	G	0.0223228	0.00369489	1.5e-09
Smoking initiation	rs1937440	G	A	0.0219968	0.00369707	2.68999e-09
Smoking initiation	rs1937438	T	C	0.0222132	0.00369707	1.84001e-09
Smoking initiation	rs1937434	T	G	0.0222001	0.00369489	1.90999e-09
Smoking initiation	rs1937457	T	C	-0.0237029	0.00393413	1.68e-09
Smoking initiation	rs6690398	A	G	0.0259383	0.00358324	4.5196e-13
Smoking initiation	rs2489918	T	C	0.0223533	0.00369489	1.49001e-09
Smoking initiation	rs12732753	C	A	-0.024202	0.00415673	5.85006e-09
Smoking initiation	rs4531269	A	G	-0.023995	0.00393413	1.03999e-09
Smoking initiation	rs2253745	G	A	0.0236376	0.00393413	1.83e-09
Smoking initiation	rs6664196	G	T	-0.025793	0.00403311	1.6e-10
Smoking initiation	rs11208787	A	G	0.020282	0.00357423	1.38e-08
Smoking initiation	rs1354059	T	A	0.0200203	0.00357278	2.09002e-08
Smoking initiation	rs1500950	A	G	0.0199526	0.00357208	2.30001e-08
Smoking initiation	rs11208790	C	G	0.0199206	0.00357208	2.39999e-08
Smoking initiation	rs2202061	G	A	0.0198885	0.00357208	2.56e-08
Smoking initiation	rs1500961	A	G	0.0198924	0.00357278	2.58e-08
Smoking initiation	rs1392817	G	A	0.0196287	0.00356004	3.55001e-08
Smoking initiation	rs12144768	A	G	0.0395383	0.00696772	1.38998e-08
Smoking initiation	rs1852232	T	G	0.0200756	0.00356004	1.7e-08
Smoking initiation	rs6679710	C	G	0.020005	0.00355873	1.89998e-08
Smoking initiation	rs12117582	G	A	0.0200407	0.00357073	1.97002e-08
Smoking initiation	rs10493514	C	T	0.0199115	0.00355903	2.15998e-08
Smoking initiation	rs4233091	T	C	0.0199115	0.00355903	2.17e-08
Smoking initiation	rs11210091	G	A	0.019975	0.00355903	2e-08
Smoking initiation	rs4579707	T	C	-0.0197637	0.00356117	2.86999e-08
Smoking initiation	rs11210100	G	A	-0.0211741	0.00356383	2.76001e-09
Smoking initiation	rs4649972	C	A	0.0208331	0.00355719	4.60999e-09
Smoking initiation	rs4233093	A	G	0.0207474	0.00355815	5.54e-09
Smoking initiation	rs66820357	A	C	-0.0211441	0.00356383	3.02998e-09
Smoking initiation	rs1356054578	T	C	-0.0204347	0.0035735	1.06001e-08
Smoking initiation	rs11210103	A	T	-0.0204388	0.00357423	1.09001e-08
Smoking initiation	rs4233096	C	T	0.0202706	0.0035557	1.2e-08
Smoking initiation	rs12118352	C	A	0.0200515	0.00355576	1.7e-08
Smoking initiation	rs6424508	G	A	-0.0202463	0.0035735	1.47999e-08
Smoking initiation	rs375856703	C	A	0.0199246	0.0035557	2.07998e-08
Smoking initiation	rs7554291	G	A	-0.0199605	0.0035735	2.27002e-08
Smoking initiation	rs7552256	T	C	-0.0200203	0.00357278	2.06001e-08
Smoking initiation	rs9919151	G	C	-0.0199884	0.00357278	2.27002e-08
Smoking initiation	rs7528312	C	T	0.0199675	0.00356335	2.07998e-08
Smoking initiation	rs4649976	T	C	0.0200508	0.00355565	1.69001e-08
Smoking initiation	rs12134194	G	T	0.0198746	0.00356383	2.44e-08
Smoking initiation	rs35967561	T	C	0.0200196	0.0035557	1.81999e-08
Smoking initiation	rs7549892	A	G	0.0200511	0.0035557	1.71002e-08
Smoking initiation	rs76588403	C	G	0.0199411	0.00356433	2.19999e-08
Smoking initiation	rs12409235	C	T	0.0198773	0.00356433	2.44e-08
Smoking initiation	rs12748358	T	C	0.019973	0.00356433	2.13998e-08
Smoking initiation	rs12138301	A	G	0.0200047	0.00356433	2.01002e-08
Smoking initiation	rs7555449	T	A	0.019988	0.0035557	1.88001e-08
Smoking initiation	rs6424513	C	T	0.019819	0.00356536	2.65999e-08
Smoking initiation	rs6424514	C	T	0.0199787	0.00356536	2.07998e-08
Smoking initiation	rs12127823	A	C	0.0198161	0.00356484	2.66999e-08
Smoking initiation	rs4233100	T	A	0.0199243	0.00355565	2.12002e-08
Smoking initiation	rs4498756	T	C	0.0198453	0.00356433	2.59e-08
Smoking initiation	rs4295841	C	G	0.0199246	0.0035557	2.10999e-08
Smoking initiation	rs4297242	A	G	0.0199246	0.0035557	2.10999e-08
Smoking initiation	rs11210123	T	C	0.0199093	0.00356433	2.37001e-08
Smoking initiation	rs12127236	T	C	0.0201772	0.00355576	1.40001e-08
Smoking initiation	rs7532052	A	G	-0.0198445	0.00357573	2.84997e-08
Smoking initiation	rs12127301	T	C	0.0199563	0.0035557	2.03002e-08
Smoking initiation	rs12122055	G	A	0.019925	0.00355576	2.09002e-08
Smoking initiation	rs12033354	G	A	-0.0195729	0.0035735	4.36004e-08
Smoking initiation	rs9645298	G	T	0.0194447	0.00355604	4.60002e-08
Smoking initiation	rs4233103	G	T	0.0195733	0.00355584	3.61002e-08
Smoking initiation	rs4650188	A	G	0.0196056	0.00355584	3.55001e-08
Smoking initiation	rs12130289	C	T	0.0196692	0.0035557	3.22003e-08
Smoking initiation	rs4622015	A	G	0.0197333	0.0035557	2.86003e-08
Smoking initiation	rs751150532	A	T	0.0195524	0.00356383	4.03999e-08
Smoking initiation	rs12131201	T	G	0.0196048	0.0035557	3.42997e-08
Smoking initiation	rs7547148	T	G	0.019637	0.0035557	3.29003e-08
Smoking initiation	rs12137150	C	T	0.0196048	0.0035557	3.47e-08
Smoking initiation	rs34459928	C	A	0.019637	0.0035557	3.32997e-08
Smoking initiation	rs12725886	G	T	0.0196692	0.0035557	3.22003e-08
Smoking initiation	rs12407163	T	G	0.019637	0.0035557	3.32001e-08
Smoking initiation	rs12121084	T	C	0.0196695	0.00355576	3.23996e-08
Smoking initiation	rs11210143	C	T	0.0196051	0.00355576	3.51002e-08
Smoking initiation	rs11590930	C	A	0.0196373	0.00355576	3.40001e-08
Smoking initiation	rs57852356	T	C	0.0194107	0.00355576	4.71998e-08
Smoking initiation	rs7417820	T	C	0.0196378	0.00355584	3.40001e-08
Smoking initiation	rs4633241	T	G	0.0196056	0.00355584	3.61002e-08
Smoking initiation	rs12144988	C	T	0.0196699	0.00355584	3.22998e-08
Smoking initiation	rs1553153499	C	A	0.0198614	0.00355576	2.35999e-08
Smoking initiation	rs61766375	G	A	0.0196383	0.00355593	3.29997e-08
Smoking initiation	rs68122083	C	G	0.0196705	0.00355593	3.11e-08
Smoking initiation	rs61767506	A	C	0.0194754	0.0035557	4.34e-08
Smoking initiation	rs4308929	A	G	0.0194429	0.0035557	4.47003e-08
Smoking initiation	rs12126062	G	A	0.0194429	0.0035557	4.58997e-08
Smoking initiation	rs35489458	A	G	0.0195078	0.0035557	4.18004e-08
Smoking initiation	rs11210155	G	T	0.0194754	0.0035557	4.36999e-08
Smoking initiation	rs4579710	T	A	0.0194754	0.0035557	4.31003e-08
Smoking initiation	rs11210163	T	G	0.0195078	0.0035557	4.14e-08
Smoking initiation	rs6699861	C	T	0.0197346	0.00355593	2.86003e-08
Smoking initiation	rs4593762	T	A	0.0197666	0.00355593	2.76001e-08
Smoking initiation	rs4650193	A	G	0.0197666	0.00355593	2.68999e-08
Smoking initiation	rs11210166	C	T	-0.0194903	0.00355843	4.35001e-08
Smoking initiation	rs4650194	G	A	0.0197986	0.00355593	2.61e-08
Smoking initiation	rs6695460	G	A	0.0194429	0.0035557	4.58005e-08
Smoking initiation	rs10890015	T	C	0.0196048	0.0035557	3.51002e-08
Smoking initiation	rs12124553	G	A	0.0198305	0.00355593	2.44e-08
Smoking initiation	rs34719239	G	A	0.019637	0.0035557	3.38003e-08
Smoking initiation	rs35286654	T	A	0.019637	0.0035557	3.34996e-08
Smoking initiation	rs4650197	T	G	0.0197013	0.0035557	3.07001e-08
Smoking initiation	rs4578169	A	G	0.0197976	0.00355576	2.59998e-08
Smoking initiation	rs7514409	C	T	0.0196051	0.00355576	3.47e-08
Smoking initiation	rs10749816	A	G	-0.0195427	0.00355616	3.87998e-08
Smoking initiation	rs12122901	A	T	0.0204256	0.00355565	8.99001e-09
Smoking initiation	rs4274014	A	C	0.0229329	0.00355559	1.12001e-10
Smoking initiation	rs11210177	G	A	0.0227124	0.00355576	1.66001e-10
Smoking initiation	rs4272574	T	C	0.0226998	0.00355815	1.73002e-10
Smoking initiation	rs6424533	C	G	0.0225482	0.0035563	2.26001e-10
Smoking initiation	rs10789363	G	A	0.0227294	0.00355843	1.7e-10
Smoking initiation	rs11210184	T	C	-0.0220662	0.0035563	5.57995e-10
Smoking initiation	rs6675954	T	C	0.0228942	0.00355815	1.22999e-10
Smoking initiation	rs4074990	G	C	0.0230082	0.00355873	9.96093e-11
Smoking initiation	rs6672818	T	C	0.0237522	0.00355661	2.35993e-11
Smoking initiation	rs4571923	A	G	0.023276	0.003562	6.27047e-11
Smoking initiation	rs11210191	G	T	0.0237511	0.00355645	2.47002e-11
Smoking initiation	rs10890030	T	C	-0.0238781	0.00355559	1.83021e-11
Smoking initiation	rs12128495	T	C	0.0244665	0.00368428	3.0903e-11
Smoking initiation	rs12129573	A	C	0.0243883	0.00373222	6.48933e-11
Smoking initiation	rs2180945	C	T	-0.023772	0.00355559	2.28981e-11
Smoking initiation	rs4593766	C	T	-0.0245772	0.00368428	2.54976e-11
Smoking initiation	rs7517355	G	A	-0.0244528	0.00368222	3.1798e-11
Smoking initiation	rs1280648994	G	C	-0.0245082	0.00368222	2.80996e-11
Smoking initiation	rs1160682	T	C	-0.0242828	0.00372482	7.05018e-11
Smoking initiation	rs10493516	G	A	-0.0245505	0.00367615	2.41991e-11
Smoking initiation	rs2340399	C	T	-0.0244678	0.00367615	2.80996e-11
Smoking initiation	rs12033140	T	C	-0.0240101	0.00355559	1.46994e-11
Smoking initiation	rs1171084193	A	G	-0.0244678	0.00367615	2.78997e-11
Smoking initiation	rs1923217	T	C	-0.0240627	0.00355559	1.33015e-11
Smoking initiation	rs6689032	C	G	-0.0242737	0.00367615	3.95003e-11
Smoking initiation	rs1262221568	C	T	-0.0244954	0.00367615	2.63027e-11
Smoking initiation	rs6702039	C	G	-0.0244954	0.00367615	2.63998e-11
Smoking initiation	rs202157660	C	T	-0.0245097	0.00367416	2.60976e-11
Smoking initiation	rs1923225	C	T	-0.0238251	0.00355559	2.03986e-11
Smoking initiation	rs10749822	G	T	-0.0241753	0.00367815	4.98999e-11
Smoking initiation	rs7515828	C	T	-0.0239904	0.00365002	5.03037e-11
Smoking initiation	rs12120214	A	G	-0.023459	0.00364155	1.16001e-10
Smoking initiation	rs11210219	A	G	-0.0233564	0.00364321	1.47001e-10
Smoking initiation	rs11210220	G	T	-0.0234239	0.00364489	1.31999e-10
Smoking initiation	rs6671130	G	T	-0.023537	0.00364489	1.03999e-10
Smoking initiation	rs11210225	A	G	-0.0233671	0.00364489	1.45999e-10
Smoking initiation	rs1923230	C	T	-0.0235088	0.00364489	1.10999e-10
Smoking initiation	rs11210226	G	A	-0.0234348	0.00364658	1.29e-10
Smoking initiation	rs11210227	A	C	-0.023548	0.00364658	1.06999e-10
Smoking initiation	rs55994666	C	A	-0.0237448	0.00364658	7.25939e-11
Smoking initiation	rs6704461	C	T	-0.0236325	0.00364658	9.13061e-11
Smoking initiation	rs6689493	T	C	-0.0239955	0.00364658	4.58036e-11
Smoking initiation	rs1338654	T	G	-0.023756	0.00364829	7.47997e-11
Smoking initiation	rs11805871	G	A	-0.0236325	0.00364658	9.00949e-11
Smoking initiation	rs1338651	A	C	-0.0239122	0.00364658	5.40008e-11
Smoking initiation	rs1338650	T	G	-0.0237511	0.00355645	2.38013e-11
Smoking initiation	rs10159196	T	C	-0.0241061	0.00364658	3.82032e-11
Smoking initiation	rs1885251	T	G	-0.023564	0.00355645	3.50026e-11
Smoking initiation	rs1258376101	C	A	-0.023564	0.00355645	3.4898e-11
Smoking initiation	rs1923244	C	T	-0.0225579	0.00382393	3.63999e-09
Smoking initiation	rs11210235	C	T	-0.0234024	0.00355645	4.61955e-11
Smoking initiation	rs10465867	C	T	-0.0203861	0.00358147	1.22e-08
Smoking initiation	rs12731986	T	C	-0.024419	0.00364829	2.18022e-11
Smoking initiation	rs12044316	C	G	-0.0234024	0.00355645	4.6302e-11
Smoking initiation	rs4557913	A	T	-0.0234294	0.00355645	4.37019e-11
Smoking initiation	rs1338656	C	T	-0.0236176	0.00355645	3.11028e-11
Smoking initiation	rs1416274	C	T	-0.0236443	0.00355645	3.0297e-11
Smoking initiation	rs11210238	A	G	-0.0225772	0.00382719	3.59998e-09
Smoking initiation	rs4406595	C	T	-0.023563	0.0035563	3.41979e-11
Smoking initiation	rs1338649	C	T	-0.0237245	0.00355645	2.52988e-11
Smoking initiation	rs12569115	A	G	-0.0234018	0.00372821	3.52996e-10
Smoking initiation	rs12565386	T	C	-0.0235382	0.00355661	3.60994e-11
Smoking initiation	rs11580539	G	A	-0.0239857	0.00365353	5.14991e-11
Smoking initiation	rs1572668	G	A	-0.0229366	0.00355616	1.13999e-10
Smoking initiation	rs12033505	C	A	-0.0229633	0.00355604	1.05e-10
Smoking initiation	rs4113050	C	T	-0.0232635	0.00355593	6.06038e-11
Smoking initiation	rs557855	T	C	-0.0213644	0.00383716	2.53998e-08
Smoking initiation	rs4361942	G	C	-0.0217444	0.00355559	9.85009e-10
Smoking initiation	rs6698993	A	T	-0.0211887	0.00386851	4.30002e-08
Smoking initiation	rs6701520	C	T	-0.021224	0.00386851	4.18996e-08
Smoking initiation	rs9425120	T	C	-0.022045	0.00367416	2.01999e-09
Smoking initiation	rs477278	T	C	-0.0217677	0.00367416	3.07001e-09
Smoking initiation	rs12026485	G	T	-0.0216001	0.00355584	1.25e-09
Smoking initiation	rs1604350	C	G	-0.0221366	0.00367416	1.69001e-09
Smoking initiation	rs11210276	G	T	-0.0215116	0.00355576	1.45999e-09
Smoking initiation	rs1040070	C	G	-0.0228566	0.00376269	1.22e-09
Smoking initiation	rs10493544	C	T	-0.0212383	0.00358993	3.23996e-09
Smoking initiation	rs6604866	C	G	-0.0215161	0.00358602	1.91999e-09
Smoking initiation	rs11210476	G	A	-0.021737	0.00358324	1.32999e-09
Smoking initiation	rs12041852	A	G	-0.0218897	0.00358415	1.03999e-09
Smoking initiation	rs12041912	A	G	-0.021831	0.00358415	1.10999e-09
Smoking initiation	rs6604872	C	T	-0.0219191	0.00358415	9.63008e-10
Smoking initiation	rs7553348	A	G	-0.0218604	0.00358415	1.06001e-09
Smoking initiation	rs3895907	G	A	-0.0229676	0.00376064	1.03001e-09
Smoking initiation	rs16835852	C	T	-0.0316644	0.00547078	7.27998e-09
Smoking initiation	rs11265238	C	T	-0.0310144	0.00543193	1.10999e-08
Smoking initiation	rs4620534	A	C	-0.0322499	0.00545122	3.22003e-09
Smoking initiation	rs3762340	T	A	-0.0322959	0.00545122	3.15e-09
Smoking initiation	rs3790613	A	C	-0.0325206	0.00533915	1.09999e-09
Smoking initiation	rs12738393	T	C	-0.0323889	0.00533915	1.28e-09
Smoking initiation	rs11162019	T	C	-0.0205091	0.00370149	3.09001e-08
Smoking initiation	rs12727441	C	T	-0.0204545	0.00370373	3.29003e-08
Smoking initiation	rs1008078	T	C	0.0222337	0.00362591	8.60994e-10
Smoking initiation	rs72720396	G	A	-0.0236647	0.00426409	2.90998e-08
Smoking initiation	rs6657656	G	A	0.0198167	0.00357073	2.84001e-08
Smoking initiation	rs2782641	A	G	0.0298306	0.00365532	3.25012e-16
Smoking initiation	rs2842188	C	T	0.0304689	0.00369489	1.61994e-16
Smoking initiation	rs2819339	T	G	0.0287373	0.00435714	4.16965e-11
Smoking initiation	rs2494995	C	A	0.0286054	0.00434214	4.54988e-11
Smoking initiation	rs11580074	G	A	-0.0287698	0.00434214	3.39e-11
Smoking initiation	rs2842194	A	G	0.0314714	0.00429866	2.39994e-13
Smoking initiation	rs11210871	G	C	-0.0310223	0.00388691	1.44012e-15
Smoking initiation	rs943513	A	G	-0.0304713	0.00366831	9.86961e-17
Smoking initiation	rs3001723	A	G	0.0335118	0.0038983	8.12082e-18
Smoking initiation	rs10789436	G	T	-0.0327775	0.00438793	8.0094e-14
Smoking initiation	rs519669	C	G	-0.0339882	0.00452173	5.48025e-14
Smoking initiation	rs559575	G	A	-0.0298145	0.00416264	7.93049e-13
Smoking initiation	rs628342	T	C	-0.0297563	0.00416264	8.60003e-13
Smoking initiation	rs2970609	G	C	-0.0295811	0.00416264	1.22011e-12
Smoking initiation	rs11210892	A	G	-0.0307464	0.00380486	6.42984e-16
Smoking initiation	rs35393217	A	G	-0.0290531	0.00374762	9.13061e-15
Smoking initiation	rs483679	A	T	-0.029705	0.00413928	7.0194e-13
Smoking initiation	rs3791033	C	T	-0.0270104	0.00378965	1.00995e-12
Smoking initiation	rs6697354	G	T	-0.0250166	0.00399055	3.67003e-10
Smoking initiation	rs3791035	C	G	-0.0256903	0.00389068	3.96004e-11
Smoking initiation	rs2270972	G	C	-0.0258036	0.00389447	3.50026e-11
Smoking initiation	rs12410444	G	A	-0.0263188	0.00390605	1.6099e-11
Smoking initiation	rs1013793	T	C	-0.0219251	0.00385781	1.31999e-08
Smoking initiation	rs1029632	A	C	-0.0219251	0.00385781	1.29e-08
Smoking initiation	rs56701980	C	T	-0.0216811	0.00385082	1.75999e-08
Smoking initiation	rs6678767	A	G	-0.0216469	0.00385082	1.89998e-08
Smoking initiation	rs11210914	C	T	-0.021939	0.0038543	1.25e-08
Smoking initiation	rs7520053	G	A	-0.0214058	0.00385082	2.65999e-08
Smoking initiation	rs61768432	T	A	-0.0213403	0.00385781	3.17001e-08
Smoking initiation	rs55695044	T	C	-0.0213403	0.00385781	3.14e-08
Smoking initiation	rs2158954	A	G	-0.02141	0.00385781	2.90001e-08
Smoking initiation	rs12083110	C	T	-0.021514	0.00385781	2.47999e-08
Smoking initiation	rs10890281	A	C	-0.021583	0.00385781	2.18002e-08
Smoking initiation	rs6658602	T	C	-0.0202308	0.003706	4.87001e-08
Smoking initiation	rs6428600	G	C	-0.0200731	0.0035765	1.96002e-08
Smoking initiation	rs10922907	T	A	-0.0222511	0.0035676	4.37996e-10
Smoking initiation	rs4146669	C	T	0.0201743	0.00356078	1.49001e-08
Smoking initiation	rs10801826	T	C	0.0217611	0.00366263	2.86003e-09
Smoking initiation	rs10922912	G	A	0.0217611	0.00366263	2.87998e-09
Smoking initiation	rs1526480	C	T	0.0221139	0.00365532	1.47999e-09
Smoking initiation	rs6699397	G	A	0.0217809	0.00366078	2.74e-09
Smoking initiation	rs6588174	G	T	-0.0198605	0.00355559	2.29002e-08
Smoking initiation	rs34756497	T	C	-0.0225064	0.00390605	8.45999e-09
Smoking initiation	rs4655809	T	C	-0.0223186	0.00369927	1.61998e-09
Smoking initiation	rs4655591	T	A	-0.0225055	0.00369489	1.13e-09
Smoking initiation	rs2310752	A	G	-0.0245422	0.00359518	8.48985e-12
Smoking initiation	rs2997084	G	C	-0.0252135	0.00359095	2.22998e-12
Smoking initiation	rs12088813	C	A	-0.0264469	0.00403311	5.40008e-11
Smoking initiation	rs7527901	T	C	-0.0225188	0.00369707	1.13999e-09
Smoking initiation	rs6680334	T	G	-0.0224104	0.00369927	1.38e-09
Smoking initiation	rs1937455	G	A	-0.0257211	0.00358415	7.34007e-13
Smoking initiation	rs2997088	A	C	0.0226399	0.00369707	8.92997e-10
Smoking initiation	rs17417915	C	A	-0.0240343	0.00393003	9.64007e-10
Smoking initiation	rs12760902	T	C	-0.0239304	0.00393413	1.15001e-09
Smoking initiation	rs12062901	C	A	-0.0225491	0.00369707	1.06999e-09
Smoking initiation	rs2310819	T	C	0.0256891	0.00356244	5.65979e-13
Smoking initiation	rs12738832	C	T	-0.0239104	0.0041686	9.66006e-09
Smoking initiation	rs61799435	T	C	-0.0240192	0.0041686	8.27999e-09
Smoking initiation	rs2503201	C	T	0.0222615	0.00369489	1.72001e-09
Smoking initiation	rs35528758	C	T	-0.0238407	0.00393003	1.28e-09
Smoking initiation	rs12749570	T	C	-0.0240594	0.00393413	9.49992e-10
Smoking initiation	rs2186118	A	C	-0.0239304	0.00393413	1.17999e-09
Smoking initiation	rs2489907	C	T	0.025413	0.00402823	2.74998e-10
Smoking initiation	rs61796569	T	C	-0.0257612	0.00404798	1.97002e-10
Smoking initiation	rs6588177	T	A	0.0256038	0.00402823	2.10999e-10
Smoking initiation	rs2455021	G	C	0.0234746	0.00373982	3.38003e-10
Smoking initiation	rs1354063	C	T	0.0194819	0.00356881	4.83003e-08
Smoking initiation	rs58128575	T	A	0.0198885	0.00357208	2.59e-08
Smoking initiation	rs868321	G	A	0.0197895	0.00356004	2.77997e-08
Smoking initiation	rs6661750	G	A	0.0197594	0.0035604	2.86999e-08
Smoking initiation	rs12129026	G	A	0.019951	0.0035604	2.07998e-08
Smoking initiation	rs1272264154	A	G	0.0200682	0.00355873	1.71002e-08
Smoking initiation	rs11210075	T	C	0.0200997	0.00355873	1.59001e-08
Smoking initiation	rs12126853	C	T	0.0200997	0.00355873	1.59001e-08
Smoking initiation	rs6684318	A	G	0.0202974	0.0035604	1.22e-08
Smoking initiation	rs12401308	T	C	0.020065	0.00355815	1.7e-08
Smoking initiation	rs11210081	A	C	0.0200067	0.00355903	1.93999e-08
Smoking initiation	rs6657082	T	A	-0.0194647	0.00355969	4.64002e-08
Smoking initiation	rs12136682	A	G	0.0200699	0.00355903	1.71002e-08
Smoking initiation	rs12121441	G	A	0.0198159	0.00355903	2.52e-08
Smoking initiation	rs12128225	G	A	0.0199433	0.00355903	2.13998e-08
Smoking initiation	rs12760667	T	C	0.0202289	0.00355935	1.31e-08
Smoking initiation	rs1420607970	T	C	0.0202253	0.00355873	1.34999e-08
Smoking initiation	rs12122377	T	C	0.0202791	0.00355719	1.17001e-08
Smoking initiation	rs4269731	G	A	-0.020374	0.00356289	1.05e-08
Smoking initiation	rs11210099	C	T	-0.0204051	0.00356289	1.03999e-08
Smoking initiation	rs4456055	G	A	0.0210503	0.00355815	3.27002e-09
Smoking initiation	rs6667756	G	C	-0.0210839	0.00356383	3.32997e-09
Smoking initiation	rs12137741	G	T	0.020395	0.0035557	9.85009e-09
Smoking initiation	rs12126618	T	C	0.0199567	0.00355576	2e-08
Smoking initiation	rs4592217	G	C	0.0200209	0.00355593	1.83e-08
Smoking initiation	rs12127938	A	G	0.0200196	0.0035557	1.78999e-08
Smoking initiation	rs4604650	A	G	0.0199702	0.00356383	2.15001e-08
Smoking initiation	rs11210112	G	A	0.0198929	0.0035557	2.17e-08
Smoking initiation	rs6657470	A	T	-0.0200243	0.0035735	2.13e-08
Smoking initiation	rs12021955	A	C	-0.0199924	0.0035735	2.17e-08
Smoking initiation	rs1257901283	A	C	0.0200508	0.00355565	1.67001e-08
Smoking initiation	rs4650178	A	G	0.0199065	0.00356383	2.32001e-08
Smoking initiation	rs56224832	A	G	0.0200511	0.0035557	1.69001e-08
Smoking initiation	rs7549985	T	G	0.0199065	0.00356383	2.30999e-08
Smoking initiation	rs139705609	C	T	0.0200511	0.0035557	1.67001e-08
Smoking initiation	rs12409265	C	T	0.0199411	0.00356433	2.24999e-08
Smoking initiation	rs4623647	C	T	0.0199093	0.00356433	2.30001e-08
Smoking initiation	rs12735753	C	T	0.0199093	0.00356433	2.27997e-08
Smoking initiation	rs12142184	G	T	0.0198802	0.00356484	2.39999e-08
Smoking initiation	rs12123391	T	C	0.019944	0.00356484	2.22998e-08
Smoking initiation	rs12145800	G	A	0.0201455	0.0035557	1.47001e-08
Smoking initiation	rs12142414	C	T	0.019915	0.00356536	2.35001e-08
Smoking initiation	rs7512691	C	T	0.0198861	0.0035659	2.44e-08
Smoking initiation	rs12752404	C	T	0.0198831	0.00356536	2.44e-08
Smoking initiation	rs12141451	C	G	0.019915	0.00356536	2.27997e-08
Smoking initiation	rs6424510	T	G	0.0199243	0.00355565	2.10999e-08
Smoking initiation	rs4649977	T	C	0.0199121	0.00356484	2.38002e-08
Smoking initiation	rs4128551	T	C	0.0198161	0.00356484	2.74e-08
Smoking initiation	rs4307522	A	T	0.0198133	0.00356433	2.66999e-08
Smoking initiation	rs12120935	G	A	0.019637	0.0035557	3.27002e-08
Smoking initiation	rs4130885	T	C	0.0196373	0.00355576	3.34003e-08
Smoking initiation	rs4469676	A	G	0.0196051	0.00355576	3.49004e-08
Smoking initiation	rs61628231	A	T	0.0196692	0.0035557	3.22998e-08
Smoking initiation	rs7524355	G	A	0.0194111	0.00355584	4.76003e-08
Smoking initiation	rs930811091	T	C	0.0196048	0.0035557	3.53997e-08
Smoking initiation	rs11210141	A	G	0.0196692	0.0035557	3.17001e-08
Smoking initiation	rs4391625	A	G	0.0196373	0.00355576	3.31002e-08
Smoking initiation	rs4353041	T	C	0.0196056	0.00355584	3.52996e-08
Smoking initiation	rs4454487	G	A	0.0196056	0.00355584	3.56e-08
Smoking initiation	rs10399932	A	T	-0.0194253	0.00355843	4.82003e-08
Smoking initiation	rs76171142	T	C	0.0196373	0.00355576	3.26002e-08
Smoking initiation	rs36118829	G	A	0.0194432	0.00355576	4.64997e-08
Smoking initiation	rs4483359	G	A	0.0194429	0.0035557	4.49004e-08
Smoking initiation	rs11210151	C	T	0.0194103	0.0035557	4.87001e-08
Smoking initiation	rs11210161	T	C	0.0195078	0.0035557	4.13e-08
Smoking initiation	rs6697098	A	G	0.0195078	0.0035557	4.14e-08
Smoking initiation	rs6674404	T	C	0.0195078	0.0035557	4.06004e-08
Smoking initiation	rs4537504	T	C	0.0194754	0.0035557	4.41001e-08
Smoking initiation	rs12136496	T	C	0.0196705	0.00355593	3.2e-08
Smoking initiation	rs11210167	T	C	-0.0195228	0.00355843	4.15997e-08
Smoking initiation	rs11582461	T	C	0.0197026	0.00355593	3.07001e-08
Smoking initiation	rs11210168	C	T	0.0196705	0.00355593	3.18002e-08
Smoking initiation	rs6658012	A	G	0.0195402	0.0035557	3.79997e-08
Smoking initiation	rs6683380	G	C	0.0196048	0.0035557	3.57998e-08
Smoking initiation	rs10890012	T	G	0.0196048	0.0035557	3.44001e-08
Smoking initiation	rs12126688	G	A	0.0197013	0.0035557	3.05999e-08
Smoking initiation	rs10789358	C	A	-0.0195758	0.0035563	3.77998e-08
Smoking initiation	rs67437638	G	T	0.0197986	0.00355593	2.63998e-08
Smoking initiation	rs4503305	A	C	0.0197013	0.0035557	3.05e-08
Smoking initiation	rs34548060	T	G	0.0196048	0.0035557	3.49004e-08
Smoking initiation	rs7545548	A	C	0.0197657	0.00355576	2.74e-08
Smoking initiation	rs4650200	A	G	0.0233605	0.00356244	5.45004e-11
Smoking initiation	rs10890017	C	T	0.0225762	0.0035563	2.21998e-10
Smoking initiation	rs10890018	G	A	0.0224911	0.00355616	2.49e-10
Smoking initiation	rs11210180	C	T	0.0225482	0.0035563	2.26001e-10
Smoking initiation	rs11210181	C	G	0.0225201	0.0035563	2.37001e-10
Smoking initiation	rs12044445	G	A	-0.0219209	0.00355604	7.19996e-10
Smoking initiation	rs4261072	T	A	0.0228147	0.00355873	1.47001e-10
Smoking initiation	rs7518008	A	G	-0.0220949	0.0035563	5.30005e-10
Smoking initiation	rs4129350	C	T	-0.0221806	0.0035563	4.36004e-10
Smoking initiation	rs11210186	T	C	0.0229788	0.00355843	1.06001e-10
Smoking initiation	rs4650206	C	T	0.0230613	0.00355843	9.20026e-11
Smoking initiation	rs7513593	C	T	0.0239093	0.0035563	1.72982e-11
Smoking initiation	rs35641559	C	T	-0.0238516	0.00355559	1.99022e-11
Smoking initiation	rs12023347	C	T	-0.0237721	0.00355561	2.32006e-11
Smoking initiation	rs1367382153	G	A	-0.0245496	0.00368428	2.67979e-11
Smoking initiation	rs6424545	C	T	-0.0245772	0.00368428	2.54976e-11
Smoking initiation	rs1475063	G	A	-0.0245496	0.00368428	2.74031e-11
Smoking initiation	rs11210203	G	A	-0.024522	0.00368428	2.80996e-11
Smoking initiation	rs6424547	G	C	-0.0243973	0.00368222	3.36977e-11
Smoking initiation	rs7528322	A	G	-0.0242859	0.00368222	4.25991e-11
Smoking initiation	rs11210209	A	G	-0.0245222	0.00368018	2.64972e-11
Smoking initiation	rs1923206	T	G	-0.0244946	0.00368018	2.89001e-11
Smoking initiation	rs1120980	T	A	-0.023852	0.00355565	2.02023e-11
Smoking initiation	rs2208565	A	G	-0.0243848	0.00367615	3.25987e-11
Smoking initiation	rs2208566	G	A	-0.0243571	0.00367615	3.46976e-11
Smoking initiation	rs11210211	A	T	-0.0245914	0.00367815	2.30994e-11
Smoking initiation	rs6668602	A	G	-0.024523	0.00367615	2.51015e-11
Smoking initiation	rs1923214	A	T	-0.0244954	0.00367615	2.61999e-11
Smoking initiation	rs6655995	A	C	-0.0244678	0.00367615	2.83009e-11
Smoking initiation	rs6681595	T	G	-0.024523	0.00367615	2.60976e-11
Smoking initiation	rs10890035	G	A	-0.0244402	0.00367615	3.01995e-11
Smoking initiation	rs1923218	C	T	-0.0244954	0.00367615	2.6903e-11
Smoking initiation	rs7415137	G	A	-0.0244954	0.00367615	2.63998e-11
Smoking initiation	rs11210215	C	T	-0.0244954	0.00367615	2.64972e-11
Smoking initiation	rs911493	G	T	-0.0239838	0.00355559	1.54989e-11
Smoking initiation	rs2340403	T	C	-0.0244954	0.00367615	2.66993e-11
Smoking initiation	rs12128161	A	C	-0.0240018	0.00366451	5.7306e-11
Smoking initiation	rs7554968	C	T	-0.0246189	0.00367815	2.18978e-11
Smoking initiation	rs10736419	C	T	-0.024218	0.00367615	4.40961e-11
Smoking initiation	rs11210218	A	G	-0.0236653	0.00355559	2.74979e-11
Smoking initiation	rs71242766	C	A	-0.0234024	0.00364155	1.29999e-10
Smoking initiation	rs10789370	A	G	-0.0235197	0.00364658	1.09001e-10
Smoking initiation	rs12718437	G	A	-0.0236176	0.00355645	3.06973e-11
Smoking initiation	rs12718438	A	G	-0.0220913	0.00381111	6.73008e-09
Smoking initiation	rs34547319	G	T	-0.0235762	0.00364658	1e-10
Smoking initiation	rs6704376	C	T	-0.0238007	0.00364658	6.79047e-11
Smoking initiation	rs11809026	T	C	-0.0237168	0.00364658	7.71081e-11
Smoking initiation	rs11805813	G	A	-0.0237448	0.00364658	7.50931e-11
Smoking initiation	rs1572669	G	A	-0.0225522	0.00381747	3.48001e-09
Smoking initiation	rs1361244	A	G	-0.023564	0.00355645	3.43005e-11
Smoking initiation	rs61765511	G	C	-0.0236176	0.00355645	3.19963e-11
Smoking initiation	rs61765513	T	G	-0.0236443	0.00355645	2.9703e-11
Smoking initiation	rs1310232839	C	A	-0.0235908	0.00355645	3.31971e-11
Smoking initiation	rs71242765	C	G	-0.0235908	0.00355645	3.25987e-11
Smoking initiation	rs11210251	G	C	-0.0226305	0.00355604	1.96002e-10
Smoking initiation	rs1183015374	C	T	-0.0213299	0.00383716	2.69998e-08
Smoking initiation	rs628933	T	G	-0.0215141	0.00382719	1.89998e-08
Smoking initiation	rs664487	C	G	-0.0215141	0.00382719	1.85999e-08
Smoking initiation	rs12029861	A	G	-0.0216383	0.00383716	1.68e-08
Smoking initiation	rs1338646	A	G	-0.021224	0.00386851	4.08e-08
Smoking initiation	rs12140865	C	A	-0.0211533	0.00386851	4.45995e-08
Smoking initiation	rs11210258	A	T	-0.0217875	0.00355789	9.12011e-10
Smoking initiation	rs11210261	A	C	-0.0216572	0.00355561	1.12001e-09
Smoking initiation	rs666532	T	G	-0.0221856	0.00367219	1.51001e-09
Smoking initiation	rs7513375	A	C	-0.0215109	0.00355565	1.47001e-09
Smoking initiation	rs1021756	T	G	-0.0213931	0.00355565	1.75001e-09
Smoking initiation	rs10465817	C	A	-0.0227506	0.00367615	6.05006e-10
Smoking initiation	rs7534840	G	A	-0.0227506	0.00367615	6.1e-10
Smoking initiation	rs301807	G	A	0.0214601	0.00361197	2.80001e-09
Smoking initiation	rs301799	T	C	0.0212155	0.00361197	4.23e-09
Smoking initiation	rs2046850	T	C	-0.0248139	0.00447842	3.02998e-08
Smoking initiation	rs60282844	T	G	-0.0313796	0.00547078	9.60993e-09
Smoking initiation	rs4433384	C	T	-0.0304382	0.00543193	2.06001e-08
Smoking initiation	rs34335016	T	A	-0.0322266	0.00547078	3.76999e-09
Smoking initiation	rs35761479	A	G	-0.0324118	0.00547078	3.18999e-09
Smoking initiation	rs12043131	A	G	-0.0317198	0.00543193	5.26005e-09
Smoking initiation	rs1970947	T	A	-0.0202308	0.003706	4.79005e-08
Smoking initiation	rs10801825	A	C	0.0218534	0.00366263	2.42003e-09
Smoking initiation	rs12133063	A	C	0.0223729	0.00370828	1.59001e-09
Smoking initiation	rs2790683	A	G	-0.0303453	0.00553105	4.15997e-08
Smoking initiation	rs61805542	G	A	0.0315911	0.00539409	4.82003e-09
Smoking initiation	rs12038362	C	T	-0.0321576	0.00545122	3.73001e-09
Smoking initiation	rs3935419	A	G	-0.0312674	0.00545122	9.6801e-09
Smoking initiation	rs34128679	A	C	-0.0325084	0.00551069	3.57001e-09
Smoking initiation	rs773762669	C	T	-0.0330855	0.00533915	5.75997e-10
Smoking initiation	rs2274993	C	T	-0.0327595	0.0053213	7.41003e-10
Smoking initiation	rs12733060	A	T	-0.0320092	0.00535723	2.30999e-09
Smoking initiation	rs9730084	A	G	-0.0304866	0.00543193	2.01999e-08
Smoking initiation	rs10458563	G	A	0.0259476	0.00441122	3.97997e-09
Smoking initiation	rs12024093	A	G	0.0259192	0.00441918	4.43997e-09
Smoking initiation	rs35825384	T	C	-0.0259262	0.00445285	5.80003e-09
Smoking initiation	rs6588169	C	T	-0.0249594	0.0044613	2.19999e-08
Smoking initiation	rs12750939	T	G	-0.0223813	0.00391392	1.09001e-08
Smoking initiation	rs12064884	G	A	-0.0196686	0.00355559	3.21004e-08
Smoking initiation	rs11208766	A	G	-0.0196685	0.00355559	3.22998e-08
Smoking initiation	rs12757124	C	T	-0.0243413	0.00418066	5.75003e-09
Smoking initiation	rs11208769	T	C	-0.0201772	0.00355576	1.38998e-08
Smoking initiation	rs17451403	T	C	-0.0243772	0.00418066	5.37997e-09
Smoking initiation	rs55824844	G	C	-0.024942	0.0041686	2.21998e-09
Smoking initiation	rs35185259	T	C	-0.024943	0.0041746	2.34002e-09
Smoking initiation	rs35021135	A	G	-0.0248023	0.0041686	2.65999e-09
Smoking initiation	rs7528604	A	G	-0.0251256	0.00359303	2.72019e-12
Smoking initiation	rs7550837	G	A	-0.0264469	0.00403311	5.53988e-11
Smoking initiation	rs11208774	T	C	0.0253233	0.00356702	1.26999e-12
Smoking initiation	rs12729364	G	A	-0.0263217	0.00402339	6.08976e-11
Smoking initiation	rs35130999	T	A	-0.0229397	0.00369707	5.52001e-10
Smoking initiation	rs1937458	T	C	-0.0229397	0.00369707	5.36006e-10
Smoking initiation	rs6421482	G	A	0.0254702	0.00358415	1.18987e-12
Smoking initiation	rs61799396	T	C	-0.0240538	0.0041746	8.30004e-09
Smoking initiation	rs4638095	G	A	0.0223533	0.00369489	1.43001e-09
Smoking initiation	rs12562632	A	T	-0.0237682	0.00393413	1.54999e-09
Smoking initiation	rs7513141	A	G	0.0221871	0.00369273	1.84001e-09
Smoking initiation	rs6691929	G	A	-0.0237433	0.00393003	1.51999e-09
Smoking initiation	rs1347132112	A	G	0.0222309	0.00369489	1.78999e-09
Smoking initiation	rs2503194	A	G	0.0238407	0.00393003	1.33999e-09
Smoking initiation	rs1317611	G	C	-0.0238407	0.00393003	1.33999e-09
Smoking initiation	rs2186120	A	G	0.0254098	0.00356158	9.66051e-13
Smoking initiation	rs2503187	T	C	0.0256038	0.00402823	2.07998e-10
Smoking initiation	rs10493393	G	A	-0.0258564	0.00404798	1.69001e-10
Smoking initiation	rs7534143	G	T	0.0254528	0.0035676	9.64939e-13
Smoking initiation	rs2503182	G	A	0.0255076	0.00403311	2.50998e-10
Smoking initiation	rs1937450	G	T	0.0253154	0.0035659	1.27997e-12
Smoking initiation	rs1392816	T	C	-0.0257689	0.00365894	1.91999e-12
Smoking initiation	rs2228693	C	A	0.0202504	0.00357423	1.43999e-08
Smoking initiation	rs1392820	A	G	0.0198924	0.00357278	2.56998e-08
Smoking initiation	rs1467395360	A	G	0.0197895	0.00356004	2.68999e-08
Smoking initiation	rs61774464	C	T	-0.0232393	0.00418066	2.65999e-08
Smoking initiation	rs4650158	T	C	0.0200682	0.00355873	1.69001e-08
Smoking initiation	rs6670128	C	G	0.0201428	0.00356078	1.54999e-08
Smoking initiation	rs1917882	G	A	0.0199701	0.00355815	1.94998e-08
Smoking initiation	rs61774086	T	C	0.0201329	0.00355903	1.58001e-08
Smoking initiation	rs11210092	C	T	0.0200401	0.00355935	1.83e-08
Smoking initiation	rs4650167	A	C	0.0204715	0.00373135	4.03999e-08
Smoking initiation	rs6682845	G	T	0.0201995	0.00355969	1.37e-08
Smoking initiation	rs61772284	T	A	0.0202566	0.00355873	1.25e-08
Smoking initiation	rs4409593	C	T	0.0210804	0.00355815	3.11997e-09
Smoking initiation	rs12042865	T	C	-0.0211741	0.00356383	2.83002e-09
Smoking initiation	rs6659679	A	G	0.0212002	0.00355815	2.5e-09
Smoking initiation	rs1553143516	A	G	-0.0204076	0.00357423	1.10999e-08
Smoking initiation	rs11210108	T	C	-0.0200243	0.0035735	2.06001e-08
Smoking initiation	rs12134234	G	A	0.019988	0.0035557	1.84999e-08
Smoking initiation	rs12143820	T	C	0.020002	0.00356383	1.94998e-08
Smoking initiation	rs11210111	A	C	-0.0201158	0.00357278	1.75999e-08
Smoking initiation	rs7519995	C	G	-0.0199605	0.0035735	2.35999e-08
Smoking initiation	rs7526372	C	G	-0.0199924	0.0035735	2.24999e-08
Smoking initiation	rs11210117	T	C	0.0198929	0.0035557	2.21998e-08
Smoking initiation	rs4649975	C	T	0.0197463	0.00356383	3.05999e-08
Smoking initiation	rs7528197	C	T	0.0198611	0.0035557	2.38002e-08
Smoking initiation	rs12409116	T	A	0.0198894	0.00356078	2.37001e-08
Smoking initiation	rs11210121	C	T	0.0199702	0.00356383	2.12002e-08
Smoking initiation	rs4650180	T	C	0.0199702	0.00356383	2.13e-08
Smoking initiation	rs35312548	T	G	0.0200196	0.0035557	1.84001e-08
Smoking initiation	rs34535929	G	A	0.0201141	0.0035557	1.52999e-08
Smoking initiation	rs55859451	A	T	0.0200511	0.0035557	1.73002e-08
Smoking initiation	rs56193390	A	T	0.0199065	0.00356383	2.29002e-08
Smoking initiation	rs55954633	A	G	0.0199702	0.00356383	2.07998e-08
Smoking initiation	rs35205560	G	A	0.0199411	0.00356433	2.20999e-08
Smoking initiation	rs79767231	T	C	0.0199411	0.00356433	2.17e-08
Smoking initiation	rs12735629	C	T	0.0198773	0.00356433	2.39999e-08
Smoking initiation	rs12142252	C	T	0.0201768	0.0035557	1.38998e-08
Smoking initiation	rs12138334	A	G	0.0200196	0.0035557	1.78999e-08
Smoking initiation	rs12142377	A	T	0.020071	0.00356484	1.81999e-08
Smoking initiation	rs7543826	T	C	0.0198511	0.00356536	2.61999e-08
Smoking initiation	rs6424512	A	G	0.019956	0.00355565	1.94998e-08
Smoking initiation	rs7516218	C	G	0.019988	0.0035557	1.89998e-08
Smoking initiation	rs12120198	T	A	0.0199121	0.00356484	2.37001e-08
Smoking initiation	rs1468208715	T	A	0.0198482	0.00356484	2.63003e-08
Smoking initiation	rs4649979	G	A	0.0198161	0.00356484	2.65003e-08
Smoking initiation	rs7517842	A	T	0.0200199	0.00355576	1.83e-08
Smoking initiation	rs4358996	C	A	0.0199121	0.00356484	2.38002e-08
Smoking initiation	rs1453834136	T	C	0.0198453	0.00356433	2.65003e-08
Smoking initiation	rs4128552	T	G	0.0198133	0.00356433	2.68999e-08
Smoking initiation	rs4425940	C	T	0.0196378	0.00355584	3.27997e-08
Smoking initiation	rs4603080	A	G	0.0196061	0.00355593	3.42997e-08
Smoking initiation	rs4233101	A	G	0.0196061	0.00355593	3.57998e-08
Smoking initiation	rs6662171	T	G	0.0196056	0.00355584	3.46003e-08
Smoking initiation	rs4263954	T	C	0.0196373	0.00355576	3.32001e-08
Smoking initiation	rs12724780	G	T	0.0195199	0.00356383	4.37996e-08
Smoking initiation	rs4543746	G	T	0.019637	0.0035557	3.38003e-08
Smoking initiation	rs4427361	T	G	0.0197013	0.0035557	3.03997e-08
Smoking initiation	rs4428835	A	G	0.019637	0.0035557	3.38003e-08
Smoking initiation	rs12138397	C	T	0.0197333	0.0035557	2.80001e-08
Smoking initiation	rs12142471	A	T	0.019637	0.0035557	3.32001e-08
Smoking initiation	rs12143587	G	A	0.0196373	0.00355576	3.40001e-08
Smoking initiation	rs4570373	C	T	0.0196378	0.00355584	3.36001e-08
Smoking initiation	rs4452995	T	C	0.0196383	0.00355593	3.38003e-08
Smoking initiation	rs34193223	G	T	0.0196061	0.00355593	3.57001e-08
Smoking initiation	rs386632372	A	T	0.0197341	0.00355584	2.90001e-08
Smoking initiation	rs3998	C	T	0.0197661	0.00355584	2.68999e-08
Smoking initiation	rs4454488	G	A	0.019541	0.00355584	3.91003e-08
Smoking initiation	rs4465150	G	A	0.0196061	0.00355593	3.49004e-08
Smoking initiation	rs113740867	C	T	0.0196705	0.00355593	3.17001e-08
Smoking initiation	rs113170171	A	G	0.0197346	0.00355593	2.83002e-08
Smoking initiation	rs11210145	A	G	0.0195078	0.0035557	4.18004e-08
Smoking initiation	rs7528238	G	A	0.0196705	0.00355593	3.12997e-08
Smoking initiation	rs12406002	T	C	0.0194754	0.0035557	4.34e-08
Smoking initiation	rs35446706	A	G	0.0195078	0.0035557	4.20001e-08
Smoking initiation	rs4294371	T	G	0.0194754	0.0035557	4.41998e-08
Smoking initiation	rs12742692	A	T	0.0195078	0.0035557	4.00996e-08
Smoking initiation	rs6686255	A	T	0.0195405	0.00355576	3.98997e-08
Smoking initiation	rs6671028	T	C	0.0195729	0.00355576	3.79001e-08
Smoking initiation	rs6694634	A	G	0.0195405	0.00355576	3.92004e-08
Smoking initiation	rs11210165	A	G	0.0195402	0.0035557	3.91003e-08
Smoking initiation	rs11589897	C	G	0.0197346	0.00355593	2.87998e-08
Smoking initiation	rs6698500	C	T	0.0196048	0.0035557	3.56e-08
Smoking initiation	rs10890013	T	C	0.019637	0.0035557	3.32001e-08
Smoking initiation	rs10890014	A	G	0.0196048	0.0035557	3.45001e-08
Smoking initiation	rs36051652	T	C	0.019637	0.0035557	3.42003e-08
Smoking initiation	rs36053729	A	T	0.0196048	0.0035557	3.46003e-08
Smoking initiation	rs61765597	G	A	0.0198932	0.00355576	2.15998e-08
Smoking initiation	rs35209284	T	C	0.019637	0.0035557	3.27997e-08
Smoking initiation	rs568900818	A	G	0.0197337	0.00355576	2.90998e-08
Smoking initiation	rs4649981	A	G	0.0233333	0.00356244	5.64937e-11
Smoking initiation	rs12142986	T	C	0.022492	0.0035563	2.56e-10
Smoking initiation	rs6424536	G	C	0.0226601	0.0035563	1.84999e-10
Smoking initiation	rs11210182	A	G	0.0227833	0.00355815	1.5e-10
Smoking initiation	rs28585577	G	A	-0.0219216	0.00355616	7.12e-10
Smoking initiation	rs6692884	A	G	-0.0218936	0.0035563	7.58997e-10
Smoking initiation	rs4288548	A	G	-0.0219513	0.0035563	6.62995e-10
Smoking initiation	rs7533366	A	G	0.0228425	0.00355873	1.36e-10
Smoking initiation	rs6682579	T	C	-0.0222643	0.00355604	3.76999e-10
Smoking initiation	rs11210187	C	T	0.0229788	0.00355843	1.09001e-10
Smoking initiation	rs61765637	C	G	-0.0238251	0.00355559	2.11982e-11
Smoking initiation	rs12759031	T	C	0.0236157	0.00355616	3.16009e-11
Smoking initiation	rs11210193	G	A	-0.0239047	0.00355561	1.75995e-11
Smoking initiation	rs6684341	T	C	-0.0240395	0.00355604	1.40994e-11
Smoking initiation	rs10890029	A	C	0.0239876	0.00355616	1.53003e-11
Smoking initiation	rs2355693	T	C	0.0229721	0.0041596	3.32001e-08
Smoking initiation	rs2782653	G	C	0.0244827	0.00395088	5.77006e-10
Smoking initiation	rs11210860	A	G	-0.0269207	0.00367024	2.22024e-13
Smoking initiation	rs2842189	C	T	0.030342	0.00368222	1.69981e-16
Smoking initiation	rs2819335	G	A	0.0302814	0.00368847	2.21004e-16
Smoking initiation	rs2842176	T	C	0.0284733	0.00434214	5.38022e-11
Smoking initiation	rs10890255	G	A	-0.0315369	0.00429163	2.03986e-13
Smoking initiation	rs2842186	G	A	0.0328388	0.00434961	4.32016e-14
Smoking initiation	rs2819340	C	T	-0.032953	0.00438013	5.31007e-14
Smoking initiation	rs552638	A	G	-0.0302357	0.00368018	2.09991e-16
Smoking initiation	rs3791138	C	A	-0.0328071	0.00438013	7.03072e-14
Smoking initiation	rs3791140	A	G	-0.0298815	0.00367815	4.56037e-16
Smoking initiation	rs61769643	A	G	-0.0237212	0.00389447	1.09999e-09
Smoking initiation	rs573350	C	T	-0.0330402	0.00438013	4.56983e-14
Smoking initiation	rs72673082	A	G	-0.0297226	0.00367815	6.32995e-16
Smoking initiation	rs674725	T	C	-0.0329825	0.00438793	5.75043e-14
Smoking initiation	rs596522	A	C	-0.0298199	0.00367615	5.08042e-16
Smoking initiation	rs1316773770	G	A	-0.0336357	0.00434961	1.02991e-14
Smoking initiation	rs1143701	T	C	-0.0298725	0.00416264	7.00003e-13
Smoking initiation	rs673485	T	C	-0.0294647	0.00424403	3.94003e-12
Smoking initiation	rs12405972	T	G	-0.0291219	0.00375026	8.23e-15
Smoking initiation	rs35290231	A	G	-0.0290531	0.00374762	9.04899e-15
Smoking initiation	rs2970606	G	A	-0.0299478	0.00414505	5.01996e-13
Smoking initiation	rs486883	T	C	-0.0299478	0.00414505	4.94994e-13
Smoking initiation	rs636547	A	C	-0.0299191	0.00414505	5.29054e-13
Smoking initiation	rs617521	T	G	-0.0295435	0.00414505	1.05003e-12
Smoking initiation	rs517191	A	G	-0.0285749	0.0037424	2.19989e-14
Smoking initiation	rs660899	T	G	-0.0284225	0.003745	3.16009e-14
Smoking initiation	rs656131	C	T	-0.0245955	0.00382719	1.31e-10
Smoking initiation	rs61768374	G	T	-0.0257535	0.00388691	3.53997e-11
Smoking initiation	rs1270849514	A	G	-0.0256359	0.00388691	4.33012e-11
Smoking initiation	rs1464722297	T	C	-0.0256129	0.00412789	5.41003e-10
Smoking initiation	rs112984125	A	G	-0.0258546	0.00390216	3.51965e-11
Smoking initiation	rs17531412	G	A	-0.0260566	0.00390605	2.51015e-11
Smoking initiation	rs6429636	T	G	-0.0253155	0.00396817	1.81999e-10
Smoking initiation	rs10890275	G	T	-0.0251596	0.00396817	2.27997e-10
Smoking initiation	rs4660260	C	T	-0.0252533	0.00396817	1.96002e-10
Smoking initiation	rs3791040	G	A	-0.0219475	0.00384393	1.16001e-08
Smoking initiation	rs112646031	G	C	-0.0215882	0.00386491	2.38002e-08
Smoking initiation	rs7511800	T	A	-0.0215189	0.00386491	2.61999e-08
Smoking initiation	rs56367078	T	G	-0.0218372	0.0038543	1.5e-08
Smoking initiation	rs12062824	G	A	-0.0216811	0.00385082	1.84001e-08
Smoking initiation	rs6668616	C	T	-0.0217153	0.00385082	1.73002e-08
Smoking initiation	rs11584382	T	C	-0.0216665	0.0038543	1.85999e-08
Smoking initiation	rs11210917	A	T	-0.0215783	0.00385082	2.04998e-08
Smoking initiation	rs7516647	T	C	-0.0211811	0.0038543	3.89996e-08
Smoking initiation	rs11590279	T	C	-0.0213054	0.00385781	3.36001e-08
Smoking initiation	rs159963	A	C	0.0198732	0.00360439	3.48001e-08
Smoking initiation	rs7523829	A	G	0.0233304	0.003562	5.86949e-11
Smoking initiation	rs11210201	T	G	0.0244943	0.00368428	3.0297e-11
Smoking initiation	rs12145432	T	G	0.0245081	0.00368637	3.01995e-11
Smoking initiation	rs9425118	C	T	-0.0245772	0.00368428	2.59e-11
Smoking initiation	rs1475061	C	A	-0.0236223	0.00386267	9.80009e-10
Smoking initiation	rs6424546	A	G	-0.0244665	0.00368428	3.10027e-11
Smoking initiation	rs6424548	C	A	-0.0244528	0.00368222	3.05985e-11
Smoking initiation	rs35851404	T	A	-0.0235314	0.00355559	3.67029e-11
Smoking initiation	rs2224494	G	T	-0.0235583	0.00355559	3.53997e-11
Smoking initiation	rs11210207	T	C	-0.0242995	0.00368428	4.30031e-11
Smoking initiation	rs1450213690	T	G	-0.0243138	0.00368222	3.93007e-11
Smoking initiation	rs10890031	A	G	-0.0235316	0.00355561	3.71963e-11
Smoking initiation	rs12564425	T	G	-0.0236121	0.00355561	3.12033e-11
Smoking initiation	rs1885247	G	A	-0.0243838	0.00368018	3.50994e-11
Smoking initiation	rs10749819	C	G	-0.0244528	0.00368222	3.05985e-11
Smoking initiation	rs10890033	G	A	-0.0243138	0.00368222	4.00959e-11
Smoking initiation	rs12036558	G	T	-0.0236925	0.00355565	2.63998e-11
Smoking initiation	rs3845343	T	C	-0.0236925	0.00355565	2.6903e-11
Smoking initiation	rs6689226	C	T	-0.0245505	0.00367615	2.35993e-11
Smoking initiation	rs1923211	C	T	-0.024578	0.00367615	2.33991e-11
Smoking initiation	rs10493515	G	T	-0.0239576	0.00355561	1.57e-11
Smoking initiation	rs2180946	A	G	-0.0245505	0.00367615	2.4598e-11
Smoking initiation	rs2340400	C	T	-0.0241135	0.00366451	4.7698e-11
Smoking initiation	rs7541529	T	G	-0.0243293	0.00367615	3.59998e-11
Smoking initiation	rs1923216	T	C	-0.0240856	0.00366451	4.93969e-11
Smoking initiation	rs10749821	C	T	-0.0244954	0.00367615	2.63998e-11
Smoking initiation	rs1923222	G	C	-0.024523	0.00367615	2.5698e-11
Smoking initiation	rs10890037	G	A	-0.0242033	0.00367815	4.8095e-11
Smoking initiation	rs11210217	G	A	-0.0241901	0.00367615	4.58036e-11
Smoking initiation	rs11581459	T	A	-0.0239011	0.00364489	5.5195e-11
Smoking initiation	rs12135094	T	C	-0.0232424	0.00364321	1.74e-10
Smoking initiation	rs11210221	C	T	-0.0232925	0.00364658	1.7e-10
Smoking initiation	rs1923228	A	T	-0.0235088	0.00364489	1.13e-10
Smoking initiation	rs6671002	G	A	-0.0234805	0.00364489	1.17999e-10
Smoking initiation	rs6671203	G	A	-0.023537	0.00364489	1.07999e-10
Smoking initiation	rs6673911	A	T	-0.0235088	0.00364489	1.09999e-10
Smoking initiation	rs11210223	G	C	-0.0234805	0.00364489	1.19001e-10
Smoking initiation	rs965759700	T	C	-0.0234348	0.00364658	1.31e-10
Smoking initiation	rs6701544	C	T	-0.0237728	0.00364658	6.91035e-11
Smoking initiation	rs1984201	C	T	-0.0239955	0.00364658	4.66982e-11
Smoking initiation	rs5015579	T	G	-0.0235762	0.00364658	9.94947e-11
Smoking initiation	rs12744582	A	T	-0.0238007	0.00364658	6.72977e-11
Smoking initiation	rs10493517	A	G	-0.0236978	0.00355645	2.70023e-11
Smoking initiation	rs11809098	T	C	-0.0238007	0.00364658	6.62064e-11
Smoking initiation	rs10890038	C	T	-0.0222595	0.00381747	5.43e-09
Smoking initiation	rs6696623	T	C	-0.0237728	0.00364658	6.9199e-11
Smoking initiation	rs1885248	T	C	-0.0227323	0.00382068	2.61999e-09
Smoking initiation	rs1885249	G	A	-0.0241725	0.00364829	3.44985e-11
Smoking initiation	rs12035848	A	G	-0.024145	0.00364829	3.60994e-11
Smoking initiation	rs3964487	G	A	-0.0240068	0.00364829	4.8095e-11
Smoking initiation	rs10465869	A	C	-0.0233753	0.00355645	4.86968e-11
Smoking initiation	rs7553998	C	T	-0.0234024	0.00355645	4.60999e-11
Smoking initiation	rs4354497	T	C	-0.023564	0.00355645	3.46019e-11
Smoking initiation	rs1416266	A	C	-0.0235908	0.00355645	3.2802e-11
Smoking initiation	rs1338647	A	G	-0.0235371	0.00355645	3.59998e-11
Smoking initiation	rs6669843	G	A	-0.0230732	0.00355604	8.52904e-11
Smoking initiation	rs4369181	A	G	-0.023156	0.00355616	7.49031e-11
Smoking initiation	rs12037168	G	A	-0.0220634	0.00355584	5.44001e-10
Smoking initiation	rs11210259	A	G	-0.0216863	0.00355561	1.07999e-09
Smoking initiation	rs12754690	T	C	-0.0216862	0.00355559	1.06999e-09
Smoking initiation	rs11210263	T	C	-0.0216572	0.00355561	1.10999e-09
Smoking initiation	rs11210265	T	A	-0.0225595	0.00367416	8.35007e-10
Smoking initiation	rs1067872	T	C	-0.021934	0.00367615	2.45997e-09
Smoking initiation	rs1546271	G	A	-0.0226071	0.00367219	7.34007e-10
Smoking initiation	rs871819	A	G	-0.0224035	0.00367815	1.09999e-09
Smoking initiation	rs2173735	C	T	-0.021541	0.00355576	1.36e-09
Smoking initiation	rs61605983	G	A	-0.0213642	0.00355576	1.90999e-09
Smoking initiation	rs12042444	T	C	-0.0224395	0.00367416	1.01e-09
Smoking initiation	rs115811684	G	C	0.0482566	0.00850411	1.36e-08
Smoking initiation	rs1514177	G	C	-0.0218297	0.00359851	1.32999e-09
Smoking initiation	rs1514176	A	G	-0.0218593	0.00359851	1.25e-09
Smoking initiation	rs1514175	G	A	-0.021882	0.00359738	1.19001e-09
Smoking initiation	rs1319215794	T	C	-0.0216056	0.00358602	1.7e-09
Smoking initiation	rs2344508	A	G	-0.021972	0.00358324	8.82003e-10
Smoking initiation	rs12566985	A	G	-0.0218604	0.00358415	1.05e-09
Smoking initiation	rs3845347	A	G	-0.0219483	0.00358415	8.94994e-10
Smoking initiation	rs7520945	C	T	-0.0219191	0.00358415	9.41001e-10
Smoking initiation	rs7553158	A	G	-0.0218897	0.00358415	9.97011e-10
Smoking initiation	rs4459102	T	C	0.0304961	0.00553105	3.56e-08
Smoking initiation	rs16835846	G	A	-0.0313796	0.00547078	9.49992e-09
Smoking initiation	rs12026177	T	C	-0.0314569	0.00545122	8.06993e-09
Smoking initiation	rs12028949	C	T	-0.0315512	0.00545122	6.96001e-09
Smoking initiation	rs1173577158	G	C	-0.0315512	0.00545122	6.98007e-09
Smoking initiation	rs6676022	T	C	-0.0321801	0.00547078	4.06004e-09
Smoking initiation	rs3811455	T	C	-0.031204	0.00543193	9.23996e-09
Smoking initiation	rs980630145	A	G	-0.0323419	0.00545122	2.98999e-09
Smoking initiation	rs12026615	C	T	-0.0327163	0.0053213	7.74997e-10
Smoking initiation	rs6673752	C	G	-0.0323889	0.00533915	1.29e-09
Smoking initiation	rs3828077	G	A	-0.0319011	0.00533915	2.27002e-09
Smoking initiation	rs2050586	C	G	-0.0205467	0.00370828	2.99999e-08
Smoking initiation	rs12089815	A	G	-0.02205	0.0035676	6.44006e-10
Smoking initiation	rs10922911	T	C	0.0218534	0.00366263	2.38002e-09
Smoking initiation	rs7548936	C	G	0.0220643	0.00365712	1.64999e-09
Smoking initiation	rs2166171	C	T	0.0217809	0.00366078	2.71e-09
Smoking initiation	rs12022778	C	A	0.0259385	0.00440332	3.86999e-09
Smoking initiation	rs6669839	T	C	0.0260041	0.0043955	3.36001e-09
Smoking initiation	rs12731486	G	A	-0.0251655	0.00442796	1.32999e-08
Smoking initiation	rs34868502	T	G	-0.0256184	0.00445285	8.77991e-09
Smoking initiation	rs4071565	T	C	-0.0255893	0.0044613	9.50999e-09
Smoking initiation	rs12066442	C	A	-0.0196364	0.00355559	3.27002e-08
Smoking initiation	rs17417079	T	A	-0.0241973	0.00418066	7.19002e-09
Smoking initiation	rs11208765	C	A	-0.0198286	0.00355559	2.39999e-08
Smoking initiation	rs12068439	C	T	-0.0195719	0.00355559	3.73999e-08
Smoking initiation	rs1937445	T	C	-0.0226079	0.00390605	7.15007e-09
Smoking initiation	rs12737722	T	C	-0.0249071	0.0041686	2.33002e-09
Smoking initiation	rs12058296	A	C	-0.0206388	0.00375561	3.86002e-08
Smoking initiation	rs4554696	T	C	-0.022458	0.00369707	1.26999e-09
Smoking initiation	rs1174433493	T	C	-0.0262927	0.00403311	6.95024e-11
Smoking initiation	rs3009872	C	T	-0.025111	0.00359095	2.74031e-12
Smoking initiation	rs11208776	T	A	0.025273	0.00356702	1.36994e-12
Smoking initiation	rs7543245	A	T	-0.0259501	0.00402823	1.17999e-10
Smoking initiation	rs6690101	C	T	0.0253695	0.00356645	1.16011e-12
Smoking initiation	rs11208779	C	G	0.0257877	0.00356244	4.49987e-13
Smoking initiation	rs75700729	A	T	-0.02409	0.0041746	7.80998e-09
Smoking initiation	rs1318475	C	G	0.0223665	0.00369707	1.47001e-09
Smoking initiation	rs1937439	C	A	-0.0237029	0.00393413	1.72001e-09
Smoking initiation	rs1937436	A	G	-0.0235968	0.00393827	2.03002e-09
Smoking initiation	rs10889591	T	C	0.0222615	0.00369489	1.7e-09
Smoking initiation	rs2503199	T	C	0.0222922	0.00369489	1.61998e-09
Smoking initiation	rs1937433	G	C	0.0256118	0.003562	6.35038e-13
Smoking initiation	rs2503197	A	G	0.0222922	0.00369489	1.64999e-09
Smoking initiation	rs12564578	A	G	-0.0237279	0.00393827	1.7e-09
Smoking initiation	rs2503196	G	T	0.0222922	0.00369489	1.57e-09
Smoking initiation	rs59255680	C	T	-0.0239304	0.00393413	1.15001e-09
Smoking initiation	rs5023204	C	T	-0.0240594	0.00393413	9.54004e-10
Smoking initiation	rs6664582	C	T	-0.0243061	0.0041746	5.73997e-09
Smoking initiation	rs7548579	G	C	-0.0244487	0.00419292	5.53006e-09
Smoking initiation	rs61799586	G	A	-0.0245921	0.00419292	4.47003e-09
Smoking initiation	rs35297113	C	T	-0.0245203	0.00418676	4.68997e-09
Smoking initiation	rs17419964	G	A	-0.0243032	0.00392191	5.78003e-10
Smoking initiation	rs4360504	C	T	0.0207412	0.0035676	6.23003e-09
Smoking initiation	rs2842187	C	T	0.0303341	0.00369489	2.19989e-16
Smoking initiation	rs11580258	A	G	-0.030352	0.00369707	2.1702e-16
Smoking initiation	rs11210869	G	A	-0.0302666	0.00369489	2.5398e-16
Smoking initiation	rs10789435	G	T	-0.0284276	0.00432012	4.73042e-11
Smoking initiation	rs3000761	T	C	0.0282444	0.0043274	6.64967e-11
Smoking initiation	rs2478978	T	C	0.0316051	0.00431291	2.33024e-13
Smoking initiation	rs3791137	A	G	-0.0327486	0.00438013	7.76962e-14
Smoking initiation	rs3828150	C	T	-0.0329821	0.00438013	5.14044e-14
Smoking initiation	rs6698389	G	A	-0.0300395	0.00367815	3.16009e-16
Smoking initiation	rs501299	C	A	-0.0299555	0.00367615	3.71963e-16
Smoking initiation	rs492929	A	G	-0.0241493	0.00390216	6.03004e-10
Smoking initiation	rs530373	G	A	-0.0296084	0.00404798	2.55976e-13
Smoking initiation	rs549845	A	G	-0.0333912	0.00388691	8.72971e-18
Smoking initiation	rs55684236	A	G	-0.0295057	0.00375026	3.69999e-15
Smoking initiation	rs653953	A	G	-0.0311487	0.00381111	3.08035e-16
Smoking initiation	rs1404452397	G	A	-0.0300749	0.00416264	4.9204e-13
Smoking initiation	rs10890268	G	A	-0.029698	0.00416264	9.81974e-13
Smoking initiation	rs2970610	C	T	-0.0307215	0.00380177	6.57052e-16
Smoking initiation	rs585652	C	T	-0.0294343	0.00416264	1.55991e-12
Smoking initiation	rs664336	G	A	-0.0294806	0.00415673	1.32008e-12
Smoking initiation	rs530201	C	T	-0.0294219	0.00415673	1.42988e-12
Smoking initiation	rs564318	A	G	-0.0299765	0.00414505	4.84953e-13
Smoking initiation	rs649504	C	T	-0.0299191	0.00414505	5.17965e-13
Smoking initiation	rs574736	T	C	-0.0299191	0.00414505	5.40008e-13
Smoking initiation	rs581005	T	G	-0.0298904	0.00414505	5.42001e-13
Smoking initiation	rs2367724	T	C	-0.0310705	0.0037987	2.83988e-16
Smoking initiation	rs609171	C	A	-0.0295894	0.00413928	8.9002e-13
Smoking initiation	rs1314923	C	T	-0.0295726	0.00414505	9.77913e-13
Smoking initiation	rs519357	G	A	-0.0308944	0.00432184	8.72971e-13
Smoking initiation	rs61768371	A	G	-0.0285902	0.00374762	2.38013e-14
Smoking initiation	rs2274465	G	C	-0.0285947	0.003745	2.21004e-14
Smoking initiation	rs11589584	G	T	-0.0285702	0.003745	2.30994e-14
Smoking initiation	rs61768372	T	C	-0.0286238	0.0037424	2.05022e-14
Smoking initiation	rs1973512	G	A	-0.029163	0.00414505	1.94984e-12
Smoking initiation	rs669446	G	A	-0.0217887	0.00383381	1.33999e-08
Smoking initiation	rs489319	T	C	-0.0271746	0.00378669	7.23936e-13
Smoking initiation	rs607062	C	T	-0.0258313	0.00408941	2.67997e-10
Smoking initiation	rs10789442	C	A	-0.026065	0.00377793	5.10975e-12
Smoking initiation	rs3791034	G	A	-0.0259827	0.00377793	5.94977e-12
Smoking initiation	rs4660257	C	T	-0.0254882	0.00388691	5.36043e-11
Smoking initiation	rs4660740	G	A	-0.0242916	0.00410018	3.14e-09
Smoking initiation	rs304303	G	T	-0.0241739	0.00402339	1.84001e-09
Smoking initiation	rs11210907	T	C	-0.0251908	0.00396817	2.18998e-10
Smoking initiation	rs7551551	A	C	-0.0215189	0.00386491	2.58e-08
Smoking initiation	rs56338811	G	A	-0.0217153	0.00385082	1.68e-08
Smoking initiation	rs6700256	A	G	-0.0217153	0.00385082	1.75001e-08
Smoking initiation	rs6429639	A	G	-0.0217691	0.0038543	1.66001e-08
Smoking initiation	rs112518613	C	T	-0.0215783	0.00385082	2.12002e-08
Smoking initiation	rs6664485	C	T	-0.0215439	0.00385082	2.22998e-08
Smoking initiation	rs11210916	A	G	-0.0214058	0.00385082	2.71e-08
Smoking initiation	rs6656457	C	G	-0.0212825	0.00384736	3.23996e-08
Smoking initiation	rs7531165	T	C	-0.0212319	0.00385082	3.61002e-08
Smoking initiation	rs301806	T	C	0.0213534	0.00360938	3.29003e-09
Smoking initiation	rs301802	A	T	0.0205597	0.00361197	1.24e-08
Smoking initiation	rs12735281	G	A	0.0201312	0.00355873	1.55998e-08
Smoking initiation	rs11210076	C	T	0.0200699	0.00355903	1.73002e-08
Smoking initiation	rs12143796	T	C	0.0200699	0.00355903	1.74e-08
Smoking initiation	rs4272573	G	C	-0.0198256	0.00356078	2.55e-08
Smoking initiation	rs6424507	C	T	-0.0200756	0.00356004	1.68e-08
Smoking initiation	rs12745861	T	C	0.0201976	0.00355935	1.42001e-08
Smoking initiation	rs4584349	T	C	-0.020145	0.00356117	1.57e-08
Smoking initiation	rs7516673	G	A	-0.020374	0.00356289	1.09999e-08
Smoking initiation	rs7540296	T	A	0.0210503	0.00355815	3.38003e-09
Smoking initiation	rs1472156355	C	G	-0.0212012	0.00356335	2.72001e-09
Smoking initiation	rs6657069	A	G	-0.0212041	0.00356383	2.66999e-09
Smoking initiation	rs12405997	G	T	0.0198618	0.00355584	2.30001e-08
Smoking initiation	rs12118981	A	C	0.0203329	0.0035557	1.06001e-08
Smoking initiation	rs4298682	T	A	0.0202398	0.00355576	1.23001e-08
Smoking initiation	rs12119161	G	A	0.0200515	0.00355576	1.72001e-08
Smoking initiation	rs4559446	G	C	-0.0202463	0.0035735	1.49001e-08
Smoking initiation	rs12410787	T	C	0.020002	0.00356383	2.01999e-08
Smoking initiation	rs6690611	A	C	-0.0200562	0.0035735	2.04e-08
Smoking initiation	rs12022006	A	C	-0.0199924	0.0035735	2.15001e-08
Smoking initiation	rs1327078602	T	C	0.0198611	0.0035557	2.29002e-08
Smoking initiation	rs4614208	C	A	0.0198106	0.00356383	2.65003e-08
Smoking initiation	rs12755125	A	G	0.0199563	0.0035557	1.98002e-08
Smoking initiation	rs35493511	C	T	0.0200196	0.0035557	1.81999e-08
Smoking initiation	rs35449387	G	A	0.0200511	0.0035557	1.68e-08
Smoking initiation	rs4650177	G	A	0.0199384	0.00356383	2.19999e-08
Smoking initiation	rs61773609	A	G	0.0199384	0.00356383	2.21998e-08
Smoking initiation	rs11589392	C	T	0.0199702	0.00356383	2.10999e-08
Smoking initiation	rs11811400	G	A	0.0199411	0.00356433	2.21998e-08
Smoking initiation	rs12138265	A	G	0.019988	0.0035557	1.91999e-08
Smoking initiation	rs12046843	C	T	-0.0197758	0.00357497	3.11997e-08
Smoking initiation	rs7543704	T	C	0.019915	0.00356536	2.27002e-08
Smoking initiation	rs6424511	C	G	0.0198482	0.00356484	2.61e-08
Smoking initiation	rs7550849	G	A	0.0200105	0.00356536	2e-08
Smoking initiation	rs4495635	T	C	0.0197115	0.00356335	3.15e-08
Smoking initiation	rs10890006	T	A	0.0198161	0.00356484	2.77997e-08
Smoking initiation	rs4292907	C	T	0.0198802	0.00356484	2.49e-08
Smoking initiation	rs11210124	T	C	0.0198133	0.00356433	2.71e-08
Smoking initiation	rs1399725963	C	T	0.0198482	0.00356484	2.61e-08
Smoking initiation	rs11210128	C	T	0.0195733	0.00355584	3.63003e-08
Smoking initiation	rs4622012	G	C	0.0195551	0.00356433	4.18004e-08
Smoking initiation	rs7526981	C	T	0.0197333	0.0035557	2.89001e-08
Smoking initiation	rs12137042	C	T	0.019637	0.0035557	3.40997e-08
Smoking initiation	rs12119633	T	C	0.0197013	0.0035557	3.07001e-08
Smoking initiation	rs60273785	G	A	0.0194757	0.00355576	4.26e-08
Smoking initiation	rs11576269	C	A	0.0196378	0.00355584	3.42003e-08
Smoking initiation	rs4593761	G	C	0.0195738	0.00355593	3.62001e-08
Smoking initiation	rs4571921	C	T	0.0195738	0.00355593	3.76002e-08
Smoking initiation	rs61767607	T	C	0.0196056	0.00355584	3.55001e-08
Smoking initiation	rs4369180	G	A	0.0195733	0.00355584	3.76002e-08
Smoking initiation	rs10399828	T	G	-0.0195213	0.00355815	4.08997e-08
Smoking initiation	rs61766376	A	G	0.0196695	0.00355576	3.11e-08
Smoking initiation	rs12120825	G	A	0.0194429	0.0035557	4.45e-08
Smoking initiation	rs7528640	C	A	0.0195078	0.0035557	4.15997e-08
Smoking initiation	rs11210156	A	G	0.0194754	0.0035557	4.41998e-08
Smoking initiation	rs6666765	T	C	0.0195078	0.0035557	4.00996e-08
Smoking initiation	rs11210162	G	A	0.0195078	0.0035557	4.02004e-08
Smoking initiation	rs11210164	A	C	0.0195078	0.0035557	4.13e-08
Smoking initiation	rs12122520	A	G	0.0197666	0.00355593	2.72001e-08
Smoking initiation	rs12137388	T	C	0.0211104	0.00355815	2.94002e-09
Smoking initiation	rs4650195	A	G	0.0195725	0.0035557	3.77998e-08
Smoking initiation	rs35133930	G	A	0.0195078	0.0035557	4.02004e-08
Smoking initiation	rs6695455	C	A	0.0194429	0.0035557	4.58997e-08
Smoking initiation	rs34868208	T	A	0.0197653	0.0035557	2.77e-08
Smoking initiation	rs34956095	T	A	0.0197333	0.0035557	2.90998e-08
Smoking initiation	rs6657885	C	A	0.0197016	0.00355576	2.98003e-08
Smoking initiation	rs386632378	A	T	0.019925	0.00355576	2.13998e-08
Smoking initiation	rs10890016	C	T	-0.0195103	0.00355616	4.17004e-08
Smoking initiation	rs35578487	G	C	0.0197653	0.0035557	2.77e-08
Smoking initiation	rs12137298	A	C	0.0196048	0.0035557	3.44001e-08
Smoking initiation	rs11210172	T	C	0.0196048	0.0035557	3.52996e-08
Smoking initiation	rs4601539	C	T	0.019637	0.0035557	3.39e-08
Smoking initiation	rs4650199	C	T	0.0229604	0.00355559	1.05e-10
Smoking initiation	rs11210176	A	G	0.0234147	0.00356244	4.94994e-11
Smoking initiation	rs12069039	C	G	0.0226042	0.0035563	2.03002e-10
Smoking initiation	rs10789360	G	T	0.0226042	0.0035563	2.07998e-10
Smoking initiation	rs12132090	C	T	0.022492	0.0035563	2.5e-10
Smoking initiation	rs11210179	A	G	0.022492	0.0035563	2.47999e-10
Smoking initiation	rs889387893	G	A	0.0227016	0.00355843	1.74e-10
Smoking initiation	rs10890021	A	T	0.0227294	0.00355843	1.71002e-10
Smoking initiation	rs4475699	A	G	-0.0220662	0.0035563	5.54996e-10
Smoking initiation	rs6684541	C	A	0.0229788	0.00355843	1.07999e-10
Smoking initiation	rs1442083007	A	T	0.0230063	0.00355843	9.88098e-11
Smoking initiation	rs12404978	G	A	-0.0222935	0.00355616	3.70997e-10
Smoking initiation	rs12136984	G	T	0.0229659	0.00355645	1.09001e-10
Smoking initiation	rs12077046	C	G	0.0238033	0.0035563	2.14981e-11
Smoking initiation	rs11210195	T	C	-0.0239045	0.00355559	1.77992e-11
Smoking initiation	rs11210196	T	C	-0.0241437	0.00355593	1.15001e-11
Smoking initiation	rs12142515	A	T	0.0239093	0.0035563	1.75995e-11
Smoking initiation	rs7549372	G	A	0.0239358	0.0035563	1.71989e-11
Smoking initiation	rs12049376	A	G	-0.0236951	0.00355604	2.72019e-11
Smoking initiation	rs7532462	T	G	-0.0240124	0.00355593	1.44012e-11
Smoking initiation	rs1923240	G	A	-0.023772	0.00355559	2.33991e-11
Smoking initiation	rs1475062	A	G	-0.024522	0.00368428	2.78997e-11
Smoking initiation	rs11210204	G	C	-0.0244251	0.00368222	3.23966e-11
Smoking initiation	rs550510143	T	C	-0.0243973	0.00368222	3.41036e-11
Smoking initiation	rs10890032	C	T	-0.0241683	0.00372482	8.84097e-11
Smoking initiation	rs12737087	A	G	-0.0236121	0.00355561	3.19963e-11
Smoking initiation	rs1885246	C	T	-0.024467	0.00368018	2.96006e-11
Smoking initiation	rs2145784	T	A	-0.0244393	0.00368018	3.0903e-11
Smoking initiation	rs6700324	T	A	-0.0244678	0.00367615	2.87012e-11
Smoking initiation	rs1951361	A	G	-0.0243704	0.00367815	3.4898e-11
Smoking initiation	rs10749820	G	C	-0.0241845	0.00366263	3.99025e-11
Smoking initiation	rs10789368	G	A	-0.0239578	0.00355565	1.58016e-11
Smoking initiation	rs6673702	G	T	-0.0244678	0.00367615	2.86022e-11
Smoking initiation	rs1923219	A	G	-0.024523	0.00367615	2.48028e-11
Smoking initiation	rs2025080	T	C	-0.0243571	0.00367615	3.4898e-11
Smoking initiation	rs2340402	A	G	-0.0240891	0.00355561	1.24997e-11
Smoking initiation	rs12034860	G	A	-0.0244678	0.00367615	2.87012e-11
Smoking initiation	rs12117304	C	T	-0.024523	0.00367615	2.5398e-11
Smoking initiation	rs1923223	C	T	-0.024578	0.00367615	2.25996e-11
Smoking initiation	rs1923224	C	T	-0.0246329	0.00367615	2.05022e-11
Smoking initiation	rs7516608	G	T	-0.024218	0.00367615	4.44017e-11
Smoking initiation	rs1923226	T	C	-0.0238251	0.00355559	2.03002e-11
Smoking initiation	rs7546305	T	C	-0.023772	0.00355559	2.35017e-11
Smoking initiation	rs7547059	A	C	-0.0238901	0.00364321	5.44001e-11
Smoking initiation	rs1360934508	C	T	-0.0235088	0.00364489	1.10999e-10
Smoking initiation	rs1923231	C	T	-0.023537	0.00364489	1.07999e-10
Smoking initiation	rs1923234	A	G	-0.0233495	0.00364658	1.49001e-10
Smoking initiation	rs1923236	C	T	-0.0234914	0.00364658	1.2e-10
Smoking initiation	rs1856410	G	A	-0.0237448	0.00364658	7.45075e-11
Smoking initiation	rs5015578	G	A	-0.0236044	0.00364658	9.8107e-11
Smoking initiation	rs1421991699	C	A	-0.0239678	0.00364658	4.83949e-11
Smoking initiation	rs10493518	A	G	-0.0237777	0.00355645	2.29985e-11
Smoking initiation	rs11210232	T	C	-0.0236989	0.00355661	2.60976e-11
Smoking initiation	rs1885250	A	G	-0.0235651	0.00355661	3.41036e-11
Smoking initiation	rs1805215	T	A	-0.0225388	0.00382068	3.63999e-09
Smoking initiation	rs1416268	C	T	-0.0240068	0.00364829	4.61955e-11
Smoking initiation	rs2340404	G	A	-0.0228603	0.00382068	2.20999e-09
Smoking initiation	rs1316718	A	G	-0.0234294	0.00355645	4.38026e-11
Smoking initiation	rs10465868	G	A	-0.0234294	0.00355645	4.53002e-11
Smoking initiation	rs1475064	G	A	-0.0243645	0.00364829	2.47002e-11
Smoking initiation	rs1424521433	C	T	-0.023564	0.00355645	3.40017e-11
Smoking initiation	rs7521446	C	T	-0.0236443	0.00355645	2.9703e-11
Smoking initiation	rs7519030	T	A	-0.0236711	0.00355645	2.83009e-11
Smoking initiation	rs71575471	A	G	-0.023564	0.00355645	3.48017e-11
Smoking initiation	rs56060088	A	G	-0.0231553	0.00355604	7.54918e-11
Smoking initiation	rs6672225	A	T	-0.0230732	0.00355604	8.52904e-11
Smoking initiation	rs11210242	T	C	-0.0231279	0.00355604	7.9506e-11
Smoking initiation	rs11210247	C	T	-0.0232357	0.00355584	6.4003e-11
Smoking initiation	rs10749824	A	G	-0.0220956	0.00384053	8.88996e-09
Smoking initiation	rs4537505	G	C	-0.0221898	0.00383381	6.98007e-09
Smoking initiation	rs1407320982	G	A	-0.023265	0.00355616	6.00067e-11
Smoking initiation	rs1500429	C	A	-0.0215327	0.00383049	1.90999e-08
Smoking initiation	rs12039430	T	A	-0.0214226	0.00355565	1.7e-09
Smoking initiation	rs1578022	G	C	-0.0224155	0.00367024	1.03001e-09
Smoking initiation	rs12239956	A	T	-0.021628	0.00355561	1.2e-09
Smoking initiation	rs12742409	T	C	-0.0215415	0.00355584	1.38e-09
Smoking initiation	rs1338653	C	T	-0.0213346	0.00355576	1.96002e-09
Smoking initiation	rs6604867	C	T	-0.0216947	0.00358602	1.45999e-09
Smoking initiation	rs7526762	G	A	-0.0217243	0.00358602	1.41e-09
Smoking initiation	rs7525548	T	A	-0.0219428	0.00358324	8.92997e-10
Smoking initiation	rs163522	A	G	0.024676	0.00363828	1.17004e-11
Smoking initiation	rs340496	C	G	0.0268646	0.00358993	7.26942e-14
Smoking initiation	rs340498	C	A	0.0262435	0.00358794	2.63998e-13
Smoking initiation	rs540395	C	A	0.0224199	0.00361329	5.60996e-10
Smoking initiation	rs501964	T	C	0.0212702	0.00369707	8.94005e-09
Smoking initiation	rs966650828	A	G	0.0289149	0.00359198	8.41008e-16
Smoking initiation	rs895632	C	A	0.0287071	0.00359966	1.53003e-15
Smoking initiation	rs83995	T	G	0.0285619	0.00362444	3.29989e-15
Smoking initiation	rs4953152	A	G	0.0257263	0.00378083	1.00995e-11
Smoking initiation	rs4953153	A	G	0.0220662	0.0035563	5.41003e-10
Smoking initiation	rs163507	A	G	0.0205467	0.00370828	3.05999e-08
Smoking initiation	rs10490159	T	C	0.0216492	0.00363352	2.59e-09
Smoking initiation	rs12468134	G	A	0.0217591	0.00365712	2.65999e-09
Smoking initiation	rs7594914	A	G	0.0206009	0.00363042	1.40001e-08
Smoking initiation	rs880384	G	A	0.0205688	0.00363042	1.47999e-08
Smoking initiation	rs880381	A	C	0.0205688	0.00363042	1.45999e-08
Smoking initiation	rs2111372	C	G	0.0204639	0.0036289	1.73002e-08
Smoking initiation	rs7559134	G	C	0.0207602	0.00363042	1.06001e-08
Smoking initiation	rs529053593	A	G	0.0204167	0.00363196	1.86999e-08
Smoking initiation	rs12477826	C	A	0.0208167	0.00365712	1.25e-08
Smoking initiation	rs2058858	C	A	0.0208385	0.00365532	1.17999e-08
Smoking initiation	rs5026090	C	A	0.0209025	0.00365532	1.07999e-08
Smoking initiation	rs1177647514	A	C	0.0197609	0.00358993	3.69003e-08
Smoking initiation	rs1040604124	A	G	0.0199765	0.00363509	3.83999e-08
Smoking initiation	rs2717007	A	G	0.0199102	0.00363509	4.39997e-08
Smoking initiation	rs1518394	G	A	0.0200211	0.00364321	3.92998e-08
Smoking initiation	rs359243	C	T	0.0200996	0.00363352	3.12997e-08
Smoking initiation	rs4671382	C	A	0.0200149	0.00358324	2.37001e-08
Smoking initiation	rs2110398	C	T	0.0200304	0.00358602	2.34002e-08
Smoking initiation	rs4672381	T	C	0.0201221	0.00359095	2.06001e-08
Smoking initiation	rs7578291	C	T	0.0199392	0.00358697	2.74998e-08
Smoking initiation	rs796695794	C	T	-0.0269666	0.0035781	4.7698e-14
Smoking initiation	rs266065	A	G	-0.0264937	0.00357892	1.3499e-13
Smoking initiation	rs386648752	G	A	-0.0250208	0.0035563	1.98016e-12
Smoking initiation	rs11685036	C	G	-0.0248697	0.00355645	2.63027e-12
Smoking initiation	rs266069	C	A	-0.0275785	0.00355741	9.00949e-15
Smoking initiation	rs266074	C	A	-0.0278194	0.00356484	6.01035e-15
Smoking initiation	rs266061	A	G	-0.0275326	0.00355741	9.86052e-15
Smoking initiation	rs266059	G	A	-0.0304869	0.00373855	3.54977e-16
Smoking initiation	rs197451	T	C	-0.0275344	0.00355764	9.97011e-15
Smoking initiation	rs171952	G	A	-0.0269556	0.00355789	3.59005e-14
Smoking initiation	rs386648754	T	C	-0.0297825	0.00373743	1.59993e-15
Smoking initiation	rs1360321802	A	G	-0.0276491	0.00355764	7.85055e-15
Smoking initiation	rs6756149	T	C	0.0274919	0.00357007	1.38007e-14
Smoking initiation	rs62151028	C	T	0.0274406	0.00356943	1.48013e-14
Smoking initiation	rs17336349	G	A	0.0274125	0.00356881	1.57e-14
Smoking initiation	rs6543211	G	A	0.0273188	0.00355661	1.59001e-14
Smoking initiation	rs1514998	G	A	0.027111	0.00355679	2.44006e-14
Smoking initiation	rs4369880	G	A	0.0272274	0.00355679	1.94984e-14
Smoking initiation	rs1451980	A	T	0.0265215	0.00356645	1.05999e-13
Smoking initiation	rs7564071	C	A	0.0270863	0.00355661	2.64972e-14
Smoking initiation	rs10168971	A	C	0.0264454	0.0035659	1.20005e-13
Smoking initiation	rs1839892	C	T	0.0270175	0.00355679	3.10027e-14
Smoking initiation	rs11894548	G	C	0.0270409	0.00355679	2.91005e-14
Smoking initiation	rs7567562	A	G	0.0270658	0.00355698	2.81968e-14
Smoking initiation	rs58378462	A	G	0.0263451	0.00356536	1.45011e-13
Smoking initiation	rs7572064	A	G	0.0264654	0.00356536	1.13999e-13
Smoking initiation	rs7557106	T	C	0.0263653	0.00356484	1.44012e-13
Smoking initiation	rs55713926	G	C	0.0262524	0.0035659	1.77011e-13
Smoking initiation	rs12466519	T	C	0.0273082	0.0035765	2.25009e-14
Smoking initiation	rs1597742	G	T	0.027133	0.00355661	2.33024e-14
Smoking initiation	rs6738833	C	T	0.0270863	0.00355661	2.59e-14
Smoking initiation	rs1584706	G	A	0.0266215	0.00356702	8.41008e-14
Smoking initiation	rs6734144	G	A	0.0270396	0.00355661	2.90001e-14
Smoking initiation	rs10191724	C	T	0.0272016	0.00355645	2.03002e-14
Smoking initiation	rs11123961	A	G	0.0265737	0.00356702	9.14956e-14
Smoking initiation	rs6742125	G	A	0.0262524	0.0035659	1.85012e-13
Smoking initiation	rs11893460	T	C	0.0265934	0.00356645	8.66962e-14
Smoking initiation	rs10168817	A	G	0.0266559	0.0035557	6.6896e-14
Smoking initiation	rs759558463	A	G	0.0255158	0.00356943	8.88996e-13
Smoking initiation	rs4851657	C	T	0.0259487	0.00356433	3.41979e-13
Smoking initiation	rs6721892	A	G	0.0253939	0.00355935	9.68055e-13
Smoking initiation	rs1259578977	T	C	0.0259732	0.00356433	3.19007e-13
Smoking initiation	rs4851659	A	G	0.0259732	0.00356433	3.12033e-13
Smoking initiation	rs10173461	G	A	0.0259487	0.00356433	3.30979e-13
Smoking initiation	rs10184356	A	G	0.0259487	0.00356433	3.2802e-13
Smoking initiation	rs6720153	G	A	0.0259976	0.00356433	2.94985e-13
Smoking initiation	rs6720582	G	A	0.0259976	0.00356433	3.08035e-13
Smoking initiation	rs6708871	T	C	0.026022	0.00356433	2.93022e-13
Smoking initiation	rs2084812	C	T	0.025994	0.00356383	3.08035e-13
Smoking initiation	rs4599141	T	A	0.025994	0.00356383	2.94985e-13
Smoking initiation	rs6725608	C	T	0.0259627	0.00356289	3.13979e-13
Smoking initiation	rs1558740167	C	T	0.0254264	0.0035604	9.27043e-13
Smoking initiation	rs1176780985	A	C	0.026088	0.00356335	2.4598e-13
Smoking initiation	rs10865053	C	T	0.025735	0.00356881	5.5195e-13
Smoking initiation	rs11885577	A	G	0.025735	0.00356881	5.57956e-13
Smoking initiation	rs12327970	G	T	0.0262929	0.00356484	1.6099e-13
Smoking initiation	rs10171837	C	T	0.0257689	0.00357007	5.27959e-13
Smoking initiation	rs1311213933	A	T	0.0268034	0.00355645	4.92947e-14
Smoking initiation	rs6543223	C	T	0.0258367	0.00355903	3.98016e-13
Smoking initiation	rs12328095	A	G	0.0262216	0.00355843	1.75995e-13
Smoking initiation	rs11888473	C	T	0.0262961	0.00355873	1.51008e-13
Smoking initiation	rs10193525	A	G	0.0270396	0.00355661	2.86022e-14
Smoking initiation	rs10193705	A	G	0.0262479	0.00355873	1.66994e-13
Smoking initiation	rs1901481	C	T	0.0265097	0.00355843	9.28966e-14
Smoking initiation	rs1669607	C	T	-0.027111	0.00355679	2.44006e-14
Smoking initiation	rs1673468	C	T	-0.0266289	0.00355843	7.39946e-14
Smoking initiation	rs264921	G	A	-0.027248	0.00355645	1.85994e-14
Smoking initiation	rs264939	C	G	-0.0267924	0.00357073	6.32995e-14
Smoking initiation	rs264944	C	T	-0.0267573	0.00356289	6.03949e-14
Smoking initiation	rs264947	A	G	-0.0260661	0.00356702	2.74979e-13
Smoking initiation	rs264951	A	G	-0.0260417	0.00356702	2.84971e-13
Smoking initiation	rs264954	T	C	-0.0260172	0.00356702	2.94985e-13
Smoking initiation	rs264961	T	G	-0.0260661	0.00356702	2.67979e-13
Smoking initiation	rs2085483	T	G	-0.0261107	0.00356645	2.44006e-13
Smoking initiation	rs12712178	G	T	-0.0278343	0.00381614	2.93968e-13
Smoking initiation	rs111822823	T	C	-0.0255053	0.00363991	2.40991e-12
Smoking initiation	rs12990802	C	G	-0.0256437	0.00356645	6.32995e-13
Smoking initiation	rs112641460	G	A	-0.0249357	0.00360668	4.60999e-12
Smoking initiation	rs6713896	C	A	-0.0256189	0.00356645	6.72977e-13
Smoking initiation	rs4851663	C	G	-0.0255404	0.0035659	8.04081e-13
Smoking initiation	rs12615038	G	T	-0.0251584	0.00363509	4.48023e-12
Smoking initiation	rs671722	A	G	-0.0273472	0.00378148	4.7698e-13
Smoking initiation	rs952031	T	C	0.0236406	0.00357208	3.59005e-11
Smoking initiation	rs36192159	C	T	0.0231833	0.00411113	1.72001e-08
Smoking initiation	rs1947099	C	A	0.0235851	0.00410564	9.41001e-09
Smoking initiation	rs1278652342	A	G	0.0234731	0.00411113	1.16001e-08
Smoking initiation	rs34884933	G	A	0.022403	0.00406321	3.57001e-08
Smoking initiation	rs34328142	A	G	0.0225785	0.00406837	2.82001e-08
Smoking initiation	rs11681380	A	G	0.0222922	0.00406321	4.20001e-08
Smoking initiation	rs13007464	A	C	0.022218	0.00406321	4.54999e-08
Smoking initiation	rs6716439	T	C	0.0226595	0.00406321	2.45002e-08
Smoking initiation	rs34041874	G	A	0.022623	0.00406321	2.53998e-08
Smoking initiation	rs1593761	G	A	-0.0228409	0.00406321	1.90999e-08
Smoking initiation	rs13033963	C	T	0.0228915	0.00405302	1.66001e-08
Smoking initiation	rs35398018	C	A	0.0232058	0.00405809	1.09999e-08
Smoking initiation	rs35169536	A	C	0.0229201	0.00405809	1.63001e-08
Smoking initiation	rs34894826	C	A	0.0230634	0.00405809	1.31999e-08
Smoking initiation	rs3951770	T	C	0.0230634	0.00405809	1.29999e-08
Smoking initiation	rs34650811	G	A	0.0232705	0.00406321	1.01e-08
Smoking initiation	rs34399632	G	A	0.0240306	0.00407356	3.61002e-09
Smoking initiation	rs36106344	A	G	0.0236692	0.00408941	7.05992e-09
Smoking initiation	rs13009718	G	T	0.0238141	0.00408409	5.62005e-09
Smoking initiation	rs7598540	C	T	0.0233242	0.0040788	1.06999e-08
Smoking initiation	rs778213	T	C	-0.0238269	0.00406837	4.70002e-09
Smoking initiation	rs72844022	G	A	0.0232229	0.00407356	1.19001e-08
Smoking initiation	rs2565215	T	C	-0.0218996	0.00384736	1.24e-08
Smoking initiation	rs35845238	G	C	0.0232885	0.0040788	1.13e-08
Smoking initiation	rs1649568	A	G	-0.0224069	0.003986	1.93001e-08
Smoking initiation	rs75153133	G	A	-0.0238693	0.00410564	6.03004e-09
Smoking initiation	rs11682379	T	C	-0.0233963	0.00411667	1.32999e-08
Smoking initiation	rs786216	A	G	0.02248	0.00411113	4.45e-08
Smoking initiation	rs1438898	C	A	-0.0230428	0.00410564	2.01999e-08
Smoking initiation	rs12996204	G	T	0.0207022	0.00364829	1.40001e-08
Smoking initiation	rs2256460	T	C	0.0224837	0.00391392	9.08992e-09
Smoking initiation	rs10179412	A	G	-0.0246297	0.00391392	3.09001e-10
Smoking initiation	rs787441	A	G	-0.0254437	0.0038983	6.85015e-11
Smoking initiation	rs2457390	A	G	-0.0233413	0.00387946	1.75001e-09
Smoking initiation	rs275160	C	T	-0.0212129	0.00384736	3.50002e-08
Smoking initiation	rs13412382	A	G	0.0211695	0.00361462	4.64997e-09
Smoking initiation	rs58930260	T	C	0.0264611	0.00387213	8.34065e-12
Smoking initiation	rs62167213	C	A	0.0263974	0.00387946	1.02e-11
Smoking initiation	rs13003470	T	G	0.0233055	0.00379566	8.45999e-10
Smoking initiation	rs34219305	A	G	0.0224755	0.00377221	2.59998e-09
Smoking initiation	rs10187072	T	C	-0.0286586	0.00356289	8.54083e-16
Smoking initiation	rs6430080	A	C	0.0356289	0.00356289	1.39991e-23
Smoking initiation	rs1040174	C	G	-0.031351	0.00357278	1.69981e-18
Smoking initiation	rs13407849	G	C	-0.0287049	0.00417816	6.3797e-12
Smoking initiation	rs1996286	T	C	-0.03562	0.003562	1.31009e-23
Smoking initiation	rs2138448	G	A	-0.0357977	0.003562	1.16011e-23
Smoking initiation	rs1006135	T	A	-0.031351	0.00357278	1.72982e-18
Smoking initiation	rs1370208428	C	T	-0.0313856	0.00357208	1.55991e-18
Smoking initiation	rs58110512	A	T	-0.028588	0.00413928	5.0501e-12
Smoking initiation	rs72863305	A	T	-0.028618	0.00413928	4.79954e-12
Smoking initiation	rs993338	C	T	-0.0315478	0.00357208	1.02e-18
Smoking initiation	rs13030994	A	G	0.0360925	0.0035563	3.56041e-24
Smoking initiation	rs1516139	C	G	-0.0312615	0.00359303	3.25987e-18
Smoking initiation	rs13389677	C	A	-0.0275675	0.00419912	5.08042e-11
Smoking initiation	rs1533427	G	A	0.0283205	0.00362014	5.29054e-15
Smoking initiation	rs2890772	T	G	0.0300948	0.00362299	9.89008e-17
Smoking initiation	rs1417722668	T	C	0.0326825	0.00356383	4.70002e-20
Smoking initiation	rs17482414	A	G	-0.0225131	0.00395515	1.25e-08
Smoking initiation	rs2652446	T	C	0.0221538	0.00356117	4.97004e-10
Smoking initiation	rs2591148	G	A	0.0203326	0.00360561	1.69001e-08
Smoking initiation	rs2652453	C	T	0.0233981	0.0035765	6.20012e-11
Smoking initiation	rs2652460	G	A	0.0228635	0.003562	1.40001e-10
Smoking initiation	rs13412421	T	C	0.0205839	0.0035941	9.97011e-09
Smoking initiation	rs6724888	G	A	0.0202616	0.00359303	1.7e-08
Smoking initiation	rs7609050	C	A	0.0230613	0.00355843	9.25977e-11
Smoking initiation	rs16838817	A	G	0.023118	0.00355873	8.37915e-11
Smoking initiation	rs13416433	T	C	0.0230082	0.00355873	1.02e-10
Smoking initiation	rs6435611	G	A	0.0225374	0.00355903	2.38002e-10
Smoking initiation	rs6435612	T	C	0.0225374	0.00355903	2.37001e-10
Smoking initiation	rs1484974	C	A	0.0226196	0.00355873	2.09002e-10
Smoking initiation	rs11678980	A	G	0.0203418	0.0035682	1.19001e-08
Smoking initiation	rs11693702	A	T	0.0273445	0.00357208	1.91999e-14
Smoking initiation	rs4637136	G	A	0.0273246	0.0035941	2.90001e-14
Smoking initiation	rs2970933	C	T	-0.0257991	0.00359851	7.46965e-13
Smoking initiation	rs2909449	A	G	-0.0269843	0.00358993	5.70953e-14
Smoking initiation	rs1308778246	G	A	-0.0257237	0.00359851	8.77001e-13
Smoking initiation	rs1558957	C	T	-0.0264387	0.00361462	2.5698e-13
Smoking initiation	rs4664446	G	A	0.0221477	0.00355559	4.78002e-10
Smoking initiation	rs2867131	C	T	0.0343056	0.00476651	6.20012e-13
Smoking initiation	rs2860323	G	A	0.0327116	0.00466833	2.41991e-12
Smoking initiation	rs1436558881	C	T	0.0348753	0.00473279	1.71002e-13
Smoking initiation	rs6548237	C	A	0.0316965	0.00466833	1.11995e-11
Smoking initiation	rs939582	G	A	0.0350674	0.00473279	1.26999e-13
Smoking initiation	rs6731872	G	T	0.0352267	0.00473279	9.64051e-14
Smoking initiation	rs2867123	C	G	0.0350035	0.00473279	1.42004e-13
Smoking initiation	rs7576624	T	C	0.0348901	0.00472178	1.49005e-13
Smoking initiation	rs6744646	G	A	0.0346497	0.00473279	2.52e-13
Smoking initiation	rs6735024	C	T	0.0346013	0.00474392	2.99985e-13
Smoking initiation	rs7569102	T	G	0.0344553	0.00473279	3.36977e-13
Smoking initiation	rs7585056	G	A	0.0342418	0.00474392	5.39014e-13
Smoking initiation	rs11127486	T	C	0.0341615	0.00473279	5.19996e-13
Smoking initiation	rs1241390134	C	T	0.0341615	0.00473279	5.25049e-13
Smoking initiation	rs71415994	G	A	0.0347466	0.00473279	2.13993e-13
Smoking initiation	rs6749375	T	C	0.034227	0.00473279	4.7698e-13
Smoking initiation	rs4854345	G	A	0.034325	0.00473279	4.16965e-13
Smoking initiation	rs386642151	G	C	0.0342746	0.00474392	4.90004e-13
Smoking initiation	rs71415995	G	T	0.034585	0.00473279	2.77013e-13
Smoking initiation	rs4854347	C	A	0.0342923	0.00473279	4.38026e-13
Smoking initiation	rs13391851	G	A	0.0344227	0.00473279	3.44985e-13
Smoking initiation	rs13025697	C	T	0.0342923	0.00473279	4.24033e-13
Smoking initiation	rs7559018	T	C	0.0342597	0.00473279	4.41977e-13
Smoking initiation	rs7567710	G	T	0.0342923	0.00473279	4.38026e-13
Smoking initiation	rs7571957	C	T	0.034325	0.00473279	4.07005e-13
Smoking initiation	rs4854349	C	T	0.0344075	0.00472178	3.16009e-13
Smoking initiation	rs1320336	A	G	-0.0342451	0.00472178	4.10015e-13
Smoking initiation	rs13386517	C	G	-0.0344075	0.00472178	3.16009e-13
Smoking initiation	rs2867113	A	G	-0.0348717	0.0050491	4.94994e-12
Smoking initiation	rs2867114	T	C	-0.0349521	0.0051703	1.36994e-11
Smoking initiation	rs796680050	G	T	-0.0344877	0.00473279	3.1703e-13
Smoking initiation	rs7608050	A	G	-0.0342125	0.00472178	4.39036e-13
Smoking initiation	rs13412194	C	A	-0.0346013	0.00472178	2.39001e-13
Smoking initiation	rs35192483	A	G	0.0230003	0.00411113	2.18002e-08
Smoking initiation	rs1413541909	G	A	0.0225215	0.00405809	2.78997e-08
Smoking initiation	rs67111588	G	A	0.0216462	0.00392595	3.50002e-08
Smoking initiation	rs34462336	T	C	0.022623	0.00406321	2.52e-08
Smoking initiation	rs11683387	A	G	0.0221808	0.00406321	4.74996e-08
Smoking initiation	rs66522427	T	C	0.0227322	0.00406321	2.17e-08
Smoking initiation	rs71417600	T	C	0.0224766	0.00406321	3.17001e-08
Smoking initiation	rs13007206	C	G	0.023217	0.0040788	1.28e-08
Smoking initiation	rs67793816	T	C	0.0230209	0.00406321	1.5e-08
Smoking initiation	rs6430667	G	A	-0.0228842	0.00405809	1.73002e-08
Smoking initiation	rs66970361	T	C	0.0228047	0.00406321	1.96002e-08
Smoking initiation	rs66519315	C	T	0.0227685	0.00406321	2.04998e-08
Smoking initiation	rs11682839	T	G	0.0227974	0.00406837	2.07998e-08
Smoking initiation	rs11688567	G	T	0.0237483	0.0040788	5.68997e-09
Smoking initiation	rs11689084	C	A	0.023888	0.0040788	4.79999e-09
Smoking initiation	rs34197312	G	C	0.0240615	0.0040788	3.64998e-09
Smoking initiation	rs778208	C	T	-0.022513	0.003986	1.64999e-08
Smoking initiation	rs2558101	A	G	-0.0220343	0.00384736	1e-08
Smoking initiation	rs13002862	A	C	0.0236828	0.00407356	6.02005e-09
Smoking initiation	rs1429978	C	G	-0.0224875	0.00398149	1.62002e-08
Smoking initiation	rs1652433	A	T	-0.0223106	0.00398149	2.13998e-08
Smoking initiation	rs1346733	G	T	-0.0221077	0.0038543	9.63008e-09
Smoking initiation	rs2947411	G	A	0.0337103	0.00492764	7.76068e-12
Smoking initiation	rs7559547	T	C	0.0345214	0.00471088	2.38013e-13
Smoking initiation	rs1320332	C	T	0.0345046	0.00472178	2.6903e-13
Smoking initiation	rs939581	T	C	0.035322	0.00473279	8.43918e-14
Smoking initiation	rs11127483	A	G	0.0352267	0.00473279	9.62942e-14
Smoking initiation	rs200002773	G	A	0.0352585	0.00473279	9.49074e-14
Smoking initiation	rs6728726	C	T	0.0354486	0.00473279	6.72977e-14
Smoking initiation	rs6711254	A	G	0.0351949	0.00473279	1.02e-13
Smoking initiation	rs12995480	C	T	0.0344877	0.00473279	3.14992e-13
Smoking initiation	rs6732471	A	G	0.0345202	0.00473279	2.99985e-13
Smoking initiation	rs12995666	C	T	0.0345526	0.00473279	2.86022e-13
Smoking initiation	rs386642147	T	A	0.0342418	0.00474392	5.38022e-13
Smoking initiation	rs6731225	T	A	0.0345036	0.00474392	3.59998e-13
Smoking initiation	rs6725549	A	C	0.0344384	0.00474392	3.99025e-13
Smoking initiation	rs6731348	C	A	0.0341942	0.00473279	4.91021e-13
Smoking initiation	rs71415993	A	G	0.0332442	0.00471088	1.66994e-12
Smoking initiation	rs7579427	A	C	0.0341942	0.00473279	5.00956e-13
Smoking initiation	rs11127485	T	C	0.034063	0.00473279	6.19013e-13
Smoking initiation	rs13027828	G	T	0.0343074	0.00474392	4.70977e-13
Smoking initiation	rs34119520	C	T	0.0341615	0.00473279	5.29054e-13
Smoking initiation	rs35802221	G	A	0.034011	0.00474392	7.54918e-13
Smoking initiation	rs62105303	A	G	0.034044	0.00474392	7.31981e-13
Smoking initiation	rs4854342	C	G	0.0341615	0.00473279	5.14991e-13
Smoking initiation	rs6548238	C	T	0.0340301	0.00473279	6.36942e-13
Smoking initiation	rs6548239	A	G	0.0343074	0.00474392	4.85959e-13
Smoking initiation	rs1281005226	C	T	0.0342746	0.00474392	4.98999e-13
Smoking initiation	rs13396119	C	T	0.0344227	0.00473279	3.44985e-13
Smoking initiation	rs13393304	G	A	0.0346174	0.00473279	2.64972e-13
Smoking initiation	rs4854343	A	G	0.0344075	0.00472178	3.1798e-13
Smoking initiation	rs11127487	T	C	0.034227	0.00473279	4.7698e-13
Smoking initiation	rs10865550	G	T	0.034227	0.00473279	4.63981e-13
Smoking initiation	rs10865551	A	T	0.034227	0.00473279	4.87978e-13
Smoking initiation	rs7604609	G	C	0.0340958	0.00473279	5.91017e-13
Smoking initiation	rs11127488	C	T	0.034227	0.00473279	4.87978e-13
Smoking initiation	rs10189761	A	T	0.0343902	0.00473279	3.69999e-13
Smoking initiation	rs4854348	G	A	0.0343102	0.00472178	3.67029e-13
Smoking initiation	rs1320338	G	T	-0.0344399	0.00472178	2.94985e-13
Smoking initiation	rs2867108	C	T	-0.0344399	0.00472178	3.05e-13
Smoking initiation	rs13386627	C	G	-0.0344722	0.00472178	2.81968e-13
Smoking initiation	rs2867109	G	T	-0.0343902	0.00473279	3.66016e-13
Smoking initiation	rs386642155	C	T	-0.0349521	0.0051703	1.38995e-11
Smoking initiation	rs6760274	A	G	-0.0340958	0.00473279	5.81969e-13
Smoking initiation	rs13415094	C	T	-0.0345691	0.00472178	2.52e-13
Smoking initiation	rs10188334	T	C	-0.0339971	0.00473279	6.74062e-13
Smoking initiation	rs1427499	G	A	-0.022427	0.00392191	1.07999e-08
Smoking initiation	rs11677125	C	G	0.0197034	0.00360938	4.70002e-08
Smoking initiation	rs11677207	T	C	0.0197364	0.00360938	4.64002e-08
Smoking initiation	rs17479393	T	A	-0.0232561	0.00411113	1.54e-08
Smoking initiation	rs72854415	G	A	-0.0235135	0.00410564	1.03001e-08
Smoking initiation	rs72854462	G	A	-0.0232561	0.00411113	1.54e-08
Smoking initiation	rs10204459	C	T	0.0207959	0.00361462	8.75004e-09
Smoking initiation	rs1550323	C	T	0.0227988	0.00390997	5.47999e-09
Smoking initiation	rs2697323	C	G	-0.0248772	0.00391392	2.04e-10
Smoking initiation	rs787435	C	T	-0.0247847	0.00391392	2.42003e-10
Smoking initiation	rs6755330	A	G	-0.021178	0.00384736	3.71997e-08
Smoking initiation	rs6756883	A	G	0.0212997	0.00359518	3.17001e-09
Smoking initiation	rs62167214	C	A	0.0260615	0.00387213	1.71002e-11
Smoking initiation	rs67228941	T	C	0.0234836	0.00378965	5.91003e-10
Smoking initiation	rs113751998	A	T	0.0211777	0.00387946	4.86004e-08
Smoking initiation	rs62167239	G	A	0.0211929	0.00363991	5.91003e-09
Smoking initiation	rs13034670	G	T	-0.031473	0.00357278	1.26999e-18
Smoking initiation	rs10803511	C	T	-0.03562	0.003562	1.51985e-23
Smoking initiation	rs2138445	C	A	-0.0355666	0.003562	1.75995e-23
Smoking initiation	rs10427255	T	C	-0.03562	0.003562	1.46994e-23
Smoking initiation	rs10928246	A	G	-0.0313166	0.0035735	1.91999e-18
Smoking initiation	rs1949330	G	C	-0.0355487	0.003562	1.86982e-23
Smoking initiation	rs10199356	A	T	-0.0313369	0.0035735	1.77992e-18
Smoking initiation	rs12472231	T	C	-0.0313777	0.0035735	1.63005e-18
Smoking initiation	rs1008127	G	A	-0.0313777	0.0035735	1.6099e-18
Smoking initiation	rs1192976263	G	A	-0.036094	0.00355645	3.92013e-24
Smoking initiation	rs55867253	A	G	-0.0275444	0.00420538	5.77032e-11
Smoking initiation	rs10201277	C	A	-0.0359168	0.0035563	5.60015e-24
Smoking initiation	rs10197143	C	T	-0.0311282	0.00359198	4.5196e-18
Smoking initiation	rs72850430	A	G	-0.0275995	0.00419912	4.82948e-11
Smoking initiation	rs13008797	G	A	-0.0242203	0.00395515	9.17994e-10
Smoking initiation	rs11694518	T	C	-0.023908	0.00396817	1.68e-09
Smoking initiation	rs13400519	A	G	0.026435	0.00373473	1.44012e-12
Smoking initiation	rs6430085	G	T	0.0309148	0.00355789	3.65006e-18
Smoking initiation	rs12622738	C	T	0.0324381	0.00356484	9.0803e-20
Smoking initiation	rs10192394	T	C	0.0312141	0.00356645	2.11982e-18
Smoking initiation	rs74509831	T	C	-0.0221405	0.00391392	1.51999e-08
Smoking initiation	rs2591149	G	T	0.020091	0.00363196	3.21004e-08
Smoking initiation	rs2652450	T	G	0.0204712	0.00360199	1.34999e-08
Smoking initiation	rs1550798	T	A	0.0238537	0.00356383	2.16023e-11
Smoking initiation	rs2591173	A	C	0.0238803	0.00356383	2.03986e-11
Smoking initiation	rs1301106607	G	A	0.0239102	0.00356433	1.93999e-11
Smoking initiation	rs2652434	C	T	0.0239241	0.00356244	1.83992e-11
Smoking initiation	rs6738423	C	G	0.0202298	0.00359303	1.84001e-08
Smoking initiation	rs6724928	T	C	0.023118	0.00355873	8.35026e-11
Smoking initiation	rs13021256	A	T	0.0245954	0.00363828	1.35988e-11
Smoking initiation	rs13022438	G	A	0.0267981	0.00365353	2.18022e-13
Smoking initiation	rs62189668	A	T	0.0273401	0.00359303	2.70023e-14
Smoking initiation	rs7604885	A	G	0.0272173	0.00357073	2.48028e-14
Smoking initiation	rs6707646	T	C	0.0261207	0.00356117	2.19989e-13
Smoking initiation	rs2052400	G	A	-0.0275044	0.00363668	3.92013e-14
Smoking initiation	rs71405908	C	T	-0.0262655	0.00359095	2.5698e-13
Smoking initiation	rs1014445	G	A	-0.0259693	0.00361873	7.10068e-13
Smoking initiation	rs6432708	T	C	-0.0266456	0.00361598	1.67996e-13
Smoking initiation	rs12995983	C	T	0.0244514	0.00397702	7.70992e-10
Smoking initiation	rs6433897	C	T	0.0224483	0.00405809	3.16002e-08
Smoking initiation	rs4674993	G	A	-0.0252122	0.00443619	1.31999e-08
Smoking initiation	rs340517	A	T	0.0245636	0.00364155	1.51985e-11
Smoking initiation	rs564207	C	T	0.0270474	0.00359198	5.00956e-14
Smoking initiation	rs544911	G	A	0.0232359	0.00356004	6.6604e-11
Smoking initiation	rs567047	G	A	0.0271983	0.00358993	3.63999e-14
Smoking initiation	rs518853	A	G	0.0282399	0.00359518	4.07005e-15
Smoking initiation	rs1485809463	T	C	0.0282771	0.0035941	3.69999e-15
Smoking initiation	rs72794102	T	C	0.0231424	0.00372973	5.62005e-10
Smoking initiation	rs7569203	C	A	0.0244284	0.00376939	9.1601e-11
Smoking initiation	rs504675	T	C	0.0238679	0.00367416	8.0891e-11
Smoking initiation	rs13383034	T	C	0.0254081	0.00377506	1.71002e-11
Smoking initiation	rs13386862	A	G	0.0256194	0.00376105	9.84011e-12
Smoking initiation	rs741813	A	T	0.0281526	0.00358697	4.26973e-15
Smoking initiation	rs534567	G	A	0.0262476	0.00360199	3.11028e-13
Smoking initiation	rs173076	A	G	0.0275443	0.00362299	2.90001e-14
Smoking initiation	rs1449041879	C	T	0.0229916	0.00355616	1.01e-10
Smoking initiation	rs4952728	T	C	0.0221806	0.0035563	4.39997e-10
Smoking initiation	rs7579236	G	A	0.0213871	0.00365712	4.98999e-09
Smoking initiation	rs6711508	T	C	0.0212443	0.0036274	4.70002e-09
Smoking initiation	rs67712653	C	T	0.0204639	0.0036289	1.68e-08
Smoking initiation	rs10206838	G	A	0.0205047	0.00363042	1.59001e-08
Smoking initiation	rs13393934	T	C	0.020352	0.00363196	2.04998e-08
Smoking initiation	rs9989872	G	A	0.0204961	0.0036289	1.58001e-08
Smoking initiation	rs4254538	G	T	0.0206647	0.00363042	1.29e-08
Smoking initiation	rs10195850	T	C	0.0206416	0.00363196	1.29999e-08
Smoking initiation	rs10210958	G	T	0.0205455	0.00363196	1.51999e-08
Smoking initiation	rs10174912	G	A	0.0205134	0.00363196	1.6e-08
Smoking initiation	rs10200985	A	G	0.0205368	0.00363042	1.51999e-08
Smoking initiation	rs10166213	C	T	0.0208592	0.00365894	1.2e-08
Smoking initiation	rs56309882	C	T	0.0206156	0.0036274	1.29999e-08
Smoking initiation	rs1160834735	A	G	0.0209664	0.00365532	9.90011e-09
Smoking initiation	rs17579135	C	G	0.0211038	0.00365712	7.8701e-09
Smoking initiation	rs2717010	G	A	0.0199434	0.00363509	4.18996e-08
Smoking initiation	rs2717014	C	T	0.0199016	0.00363352	4.31003e-08
Smoking initiation	rs894086758	T	A	0.0199765	0.00363509	3.96004e-08
Smoking initiation	rs2717023	T	C	0.01987	0.00363991	4.89001e-08
Smoking initiation	rs2678897	A	G	0.0200873	0.00364321	3.51002e-08
Smoking initiation	rs78411160	C	A	0.0205357	0.00365894	2.03002e-08
Smoking initiation	rs7585579	G	C	0.0223996	0.0037281	1.88001e-09
Smoking initiation	rs4672373	C	A	0.0198535	0.00360081	3.51998e-08
Smoking initiation	rs2058550	T	G	0.0199339	0.00358602	2.74998e-08
Smoking initiation	rs6708756	C	G	0.0200999	0.00358697	2.07e-08
Smoking initiation	rs2110402	C	T	0.0200036	0.00358697	2.50998e-08
Smoking initiation	rs2110403	G	C	0.0197884	0.00360685	4.06004e-08
Smoking initiation	rs6545799	T	C	0.019684	0.00357007	3.45001e-08
Smoking initiation	rs1029986	T	C	0.0197555	0.00360685	4.26e-08
Smoking initiation	rs12622015	G	A	-0.0250703	0.00355616	1.77992e-12
Smoking initiation	rs7562738	A	G	-0.0267884	0.00357975	7.22936e-14
Smoking initiation	rs13031874	T	A	-0.0251217	0.0035563	1.61994e-12
Smoking initiation	rs266063	C	T	-0.0266445	0.00357975	9.58959e-14
Smoking initiation	rs817224	T	A	-0.0250218	0.00355645	1.97015e-12
Smoking initiation	rs2672852	T	C	-0.0251239	0.00355661	1.6099e-12
Smoking initiation	rs1368550	C	T	-0.0276473	0.00355741	7.58927e-15
Smoking initiation	rs266047	A	G	-0.0305098	0.00373855	3.3597e-16
Smoking initiation	rs1579547	C	T	0.0274635	0.00355741	1.18005e-14
Smoking initiation	rs7570677	G	A	0.0271772	0.0035563	2.11009e-14
Smoking initiation	rs1040123	G	A	0.0271097	0.00355661	2.52e-14
Smoking initiation	rs6761396	A	G	0.0273188	0.00355661	1.6099e-14
Smoking initiation	rs6543214	C	A	0.027478	0.0035563	1.10994e-14
Smoking initiation	rs6760407	T	G	0.0272641	0.00357073	2.23975e-14
Smoking initiation	rs1376839	A	T	0.0264214	0.0035659	1.29987e-13
Smoking initiation	rs1451978	T	C	0.0264214	0.0035659	1.24997e-13
Smoking initiation	rs1177391254	T	C	0.0273242	0.00356943	1.97015e-14
Smoking initiation	rs4851653	A	G	0.0264454	0.0035659	1.20005e-13
Smoking initiation	rs1461419558	G	T	0.0269971	0.00355719	3.25012e-14
Smoking initiation	rs6723416	G	A	0.027133	0.00355661	2.38013e-14
Smoking initiation	rs10199507	T	A	0.0265976	0.00356702	8.79023e-14
Smoking initiation	rs1597741	G	T	0.0271317	0.00355645	2.33024e-14
Smoking initiation	rs10173184	T	C	0.0266215	0.00356702	8.35026e-14
Smoking initiation	rs11123962	G	T	0.0272155	0.00357975	2.91005e-14
Smoking initiation	rs11123963	C	T	0.027155	0.00355645	2.29985e-14
Smoking initiation	rs2198234	T	G	0.0263513	0.00355969	1.31009e-13
Smoking initiation	rs4851029	G	T	0.0264209	0.00355935	1.13999e-13
Smoking initiation	rs60705333	A	G	0.0257962	0.00356702	4.79954e-13
Smoking initiation	rs6722293	C	G	0.0259732	0.00356433	3.1703e-13
Smoking initiation	rs1983305	C	T	0.0255882	0.00355873	6.42984e-13
Smoking initiation	rs4851031	G	A	0.025369	0.00355935	1.02991e-12
Smoking initiation	rs12465553	A	G	0.026022	0.00356433	2.78997e-13
Smoking initiation	rs13389342	C	G	0.0259976	0.00356433	3.01995e-13
Smoking initiation	rs6712904	A	G	0.0259732	0.00356433	3.1703e-13
Smoking initiation	rs12466543	G	A	0.026022	0.00356433	2.87012e-13
Smoking initiation	rs1451974	T	C	0.0256422	0.00355935	5.90065e-13
Smoking initiation	rs13424904	A	C	0.0259696	0.00356383	3.16009e-13
Smoking initiation	rs10174328	T	C	0.0261124	0.00356335	2.29985e-13
Smoking initiation	rs13411937	G	A	0.0256199	0.00355969	6.24022e-13
Smoking initiation	rs60608011	A	C	0.0263579	0.00356383	1.39991e-13
Smoking initiation	rs57331664	C	A	0.026382	0.00356383	1.33015e-13
Smoking initiation	rs13402723	T	C	0.026382	0.00356383	1.31009e-13
Smoking initiation	rs17336684	A	G	0.0262614	0.00356383	1.7398e-13
Smoking initiation	rs2375765	T	A	0.0257408	0.00355935	4.6505e-13
Smoking initiation	rs7559489	C	T	0.0258857	0.00355903	3.43005e-13
Smoking initiation	rs6751174	T	C	0.0262892	0.00356433	1.66994e-13
Smoking initiation	rs1009313550	C	A	0.0259323	0.00355873	3.1703e-13
Smoking initiation	rs6738539	T	C	0.0259079	0.00355873	3.39e-13
Smoking initiation	rs2084814	C	T	0.0259323	0.00355873	3.11028e-13
Smoking initiation	rs2060818	A	G	0.0257442	0.00357007	5.46009e-13
Smoking initiation	rs6727525	G	T	0.0258857	0.00355903	3.50026e-13
Smoking initiation	rs6725382	C	T	0.0267811	0.00355661	4.97966e-14
Smoking initiation	rs1306763532	G	A	0.0266864	0.00355661	6.13056e-14
Smoking initiation	rs10185399	T	A	0.0257587	0.00357208	5.45004e-13
Smoking initiation	rs2044933	C	T	0.0257587	0.00357208	5.51061e-13
Smoking initiation	rs10189533	A	C	0.0261712	0.00355815	1.93019e-13
Smoking initiation	rs1451986	A	G	0.0267089	0.00355645	5.81969e-14
Smoking initiation	rs13428758	G	A	0.0267574	0.00355661	5.30029e-14
Smoking initiation	rs58177455	C	T	0.0258575	0.00357208	4.58036e-13
Smoking initiation	rs2167539	T	C	0.0259857	0.00357278	3.50994e-13
Smoking initiation	rs11123965	C	T	0.0260077	0.00355903	2.66011e-13
Smoking initiation	rs10167065	G	C	0.0262479	0.00355873	1.66994e-13
Smoking initiation	rs10182416	G	A	0.0269693	0.00355661	3.41979e-14
Smoking initiation	rs1597746	T	C	0.0269237	0.00355679	3.80014e-14
Smoking initiation	rs4441492	G	A	0.0264402	0.00355873	1.10994e-13
Smoking initiation	rs6543227	G	A	0.0272305	0.00355719	1.89017e-14
Smoking initiation	rs264964	A	G	-0.0272042	0.00355679	2.02023e-14
Smoking initiation	rs1310017697	A	C	-0.0263442	0.00355873	1.29987e-13
Smoking initiation	rs264967	A	G	-0.0271343	0.00355679	2.33024e-14
Smoking initiation	rs1673466	G	A	-0.027019	0.00355698	3.01023e-14
Smoking initiation	rs1669603	A	T	-0.0271343	0.00355679	2.40991e-14
Smoking initiation	rs264974	A	T	-0.0272507	0.00355679	1.83021e-14
Smoking initiation	rs264980	T	C	-0.0266311	0.00355873	7.07946e-14
Smoking initiation	rs264920	G	A	-0.0267323	0.0035659	6.6896e-14
Smoking initiation	rs264927	C	T	-0.0258014	0.00356433	4.54046e-13
Smoking initiation	rs264929	C	T	-0.0260417	0.00356702	2.81968e-13
Smoking initiation	rs264933	C	T	-0.0267776	0.00356244	5.73984e-14
Smoking initiation	rs264938	C	T	-0.0261392	0.00356702	2.33024e-13
Smoking initiation	rs264945	T	C	-0.0260661	0.00356702	2.74031e-13
Smoking initiation	rs264950	C	T	-0.0261635	0.00356702	2.23975e-13
Smoking initiation	rs264958	T	C	-0.0260417	0.00356702	2.84971e-13
Smoking initiation	rs1558775665	G	A	-0.0261107	0.00356645	2.40991e-13
Smoking initiation	rs12620969	G	T	-0.0260417	0.00356702	2.80996e-13
Smoking initiation	rs921965	A	G	-0.0260417	0.00356702	2.80996e-13
Smoking initiation	rs921966	C	T	-0.0278604	0.00381614	2.90001e-13
Smoking initiation	rs11675245	A	G	-0.0260172	0.00356702	3.04018e-13
Smoking initiation	rs13012192	G	A	-0.0256933	0.00356645	5.86949e-13
Smoking initiation	rs1598777	A	G	-0.026272	0.003562	1.66994e-13
Smoking initiation	rs1379429	A	G	-0.025615	0.0035659	6.89922e-13
Smoking initiation	rs9941537	C	T	-0.0256685	0.00356645	6.28058e-13
Smoking initiation	rs2125013	C	T	-0.0256189	0.00356645	6.75927e-13
Smoking initiation	rs9941552	G	A	-0.0256398	0.0035659	6.41948e-13
Smoking initiation	rs7564607	T	C	-0.0262237	0.003562	1.85012e-13
Smoking initiation	rs13014565	C	G	-0.0262994	0.00356244	1.53003e-13
Smoking initiation	rs1374196447	A	G	0.0240961	0.0036081	2.36974e-11
Smoking initiation	rs62151809	T	C	0.0237706	0.0035714	2.77013e-11
Smoking initiation	rs1441102	T	A	-0.0224682	0.00355698	2.61999e-10
Smoking initiation	rs7591518	C	T	0.0230714	0.00388317	2.84997e-09
Smoking initiation	rs28372104	G	C	0.0237124	0.0038983	1.15001e-09
Smoking initiation	rs62169570	A	G	0.0197364	0.00360938	4.52002e-08
Smoking initiation	rs1319685	G	T	0.022984	0.00387946	3.17001e-09
Smoking initiation	rs727241	G	A	0.0232229	0.00407356	1.16001e-08
Smoking initiation	rs1406225	T	G	0.0226551	0.00392595	7.82006e-09
Smoking initiation	rs805098	G	C	-0.0245674	0.00391392	3.51002e-10
Smoking initiation	rs10194715	C	G	-0.0247538	0.00391392	2.49e-10
Smoking initiation	rs1085640	T	C	-0.0252991	0.00389447	8.16018e-11
Smoking initiation	rs1297727986	G	C	0.0254136	0.00379265	2.11982e-11
Smoking initiation	rs4662236	G	A	0.0258883	0.00387213	2.33024e-11
Smoking initiation	rs895219	C	T	0.0259172	0.00387213	2.14981e-11
Smoking initiation	rs35484537	T	A	0.0235515	0.00379566	5.33998e-10
Smoking initiation	rs36081742	C	A	0.0242853	0.00368637	4.37019e-11
Smoking initiation	rs4422110	T	C	-0.0354077	0.0035604	2.60016e-23
Smoking initiation	rs13009175	T	C	-0.03562	0.003562	1.49005e-23
Smoking initiation	rs9287372	G	A	-0.03562	0.003562	1.45011e-23
Smoking initiation	rs6756212	T	C	-0.0359834	0.00356289	6.25029e-24
Smoking initiation	rs10928248	G	C	-0.0297177	0.00359851	1.46994e-16
Smoking initiation	rs12466103	T	C	-0.0299348	0.00359851	8.85931e-17
Smoking initiation	rs13393887	T	C	-0.0275444	0.00420538	5.67022e-11
Smoking initiation	rs4662420	A	C	-0.0359183	0.00355645	5.12979e-24
Smoking initiation	rs11693164	G	A	-0.0298698	0.00359851	1.02991e-16
Smoking initiation	rs6745444	G	A	0.0360925	0.0035563	4.08978e-24
Smoking initiation	rs12617922	A	G	0.0359168	0.0035563	4.8095e-24
Smoking initiation	rs11684989	A	C	-0.0312201	0.00359303	3.61993e-18
Smoking initiation	rs12995224	A	G	-0.023809	0.00396817	1.94998e-09
Smoking initiation	rs869092110	A	T	-0.0254043	0.00390605	7.73927e-11
Smoking initiation	rs1445653	G	A	0.0199923	0.00363196	3.73999e-08
Smoking initiation	rs62170823	G	A	0.0204497	0.00373982	4.67003e-08
Smoking initiation	rs2591147	C	T	0.0199262	0.00363196	4e-08
Smoking initiation	rs2652452	C	A	0.0218876	0.00357423	9.06004e-10
Smoking initiation	rs2652454	C	T	0.0233981	0.0035765	6.05062e-11
Smoking initiation	rs2652457	A	C	0.0222965	0.00356117	3.87998e-10
Smoking initiation	rs16838536	T	C	0.0207713	0.0035941	7.31004e-09
Smoking initiation	rs28520418	C	T	0.0207713	0.0035941	7.51e-09
Smoking initiation	rs968850132	C	G	0.0202298	0.00359303	1.75999e-08
Smoking initiation	rs71422264	A	G	0.0230082	0.00355873	1e-10
Smoking initiation	rs903344228	C	G	0.0227074	0.00355935	1.73002e-10
Smoking initiation	rs1967191	A	G	0.0222527	0.00355873	4.03999e-10
Smoking initiation	rs6717424	G	A	0.0273884	0.00359627	2.63027e-14
Smoking initiation	rs12472555	G	T	0.027199	0.0035714	2.57988e-14
Smoking initiation	rs4233647	A	G	0.0272062	0.0035941	3.72992e-14
Smoking initiation	rs4295021	T	G	0.0269758	0.00359518	6.08976e-14
Smoking initiation	rs2909444	G	A	-0.0265585	0.00359095	1.36994e-13
Smoking initiation	rs2909456	T	C	-0.0275765	0.00363668	3.30979e-14
Smoking initiation	rs2909443	A	G	-0.026241	0.00359095	2.78997e-13
Smoking initiation	rs2287509	T	G	-0.0248611	0.00359966	5.00035e-12
Smoking initiation	rs4143310	A	C	0.0249552	0.00361329	5.06058e-12
Smoking initiation	rs1164418749	C	G	0.0270635	0.00359095	4.93969e-14
Smoking initiation	rs1629802	A	G	0.0239374	0.00365894	6.09958e-11
Smoking initiation	rs490340	T	C	0.0279768	0.00358794	6.4003e-15
Smoking initiation	rs4953149	C	T	0.024017	0.00369273	7.76962e-11
Smoking initiation	rs2276588	A	G	0.0215579	0.0035781	1.66001e-09
Smoking initiation	rs168095	T	A	0.0212862	0.00360318	3.53997e-09
Smoking initiation	rs184643	A	G	0.0215518	0.00360199	2.19999e-09
Smoking initiation	rs11125335	C	T	0.0213459	0.0036289	4.10998e-09
Smoking initiation	rs17041353	G	T	0.0200086	0.00362299	3.31002e-08
Smoking initiation	rs6708564	C	A	0.0203995	0.0036289	1.89998e-08
Smoking initiation	rs2193399	G	T	0.0205197	0.0036274	1.54999e-08
Smoking initiation	rs10172777	A	G	0.0203757	0.00363042	1.98999e-08
Smoking initiation	rs1236906040	A	T	0.0205134	0.00363196	1.63999e-08
Smoking initiation	rs10196917	G	A	0.0207284	0.00363042	1.16001e-08
Smoking initiation	rs11125340	T	G	0.0209128	0.00365712	1.06999e-08
Smoking initiation	rs55863011	T	C	0.0210404	0.00365712	8.58005e-09
Smoking initiation	rs12468317	C	G	0.0208385	0.00365532	1.17999e-08
Smoking initiation	rs6721958	T	G	0.0207515	0.0036289	1.06001e-08
Smoking initiation	rs1468897	A	C	0.0206966	0.00363042	1.2e-08
Smoking initiation	rs2678908	T	C	0.019877	0.00363509	4.48002e-08
Smoking initiation	rs2139054	C	A	0.0199678	0.00363352	3.81997e-08
Smoking initiation	rs11688007	T	A	0.0197225	0.00360081	4.31003e-08
Smoking initiation	rs2901000	G	A	0.019993	0.00358508	2.44e-08
Smoking initiation	rs4672380	C	A	0.020058	0.00359095	2.27002e-08
Smoking initiation	rs3898474	C	A	0.0199936	0.00359095	2.63003e-08
Smoking initiation	rs1324713606	A	C	0.0201861	0.00359095	1.88999e-08
Smoking initiation	rs386646568	A	C	0.0207961	0.00358234	6.50999e-09
Smoking initiation	rs2138108	A	G	-0.025046	0.0035563	1.85994e-12
Smoking initiation	rs266070	G	A	-0.027892	0.00356536	5.0501e-15
Smoking initiation	rs266058	T	C	-0.0276014	0.00355741	8.59014e-15
Smoking initiation	rs266057	T	G	-0.0304869	0.00373855	3.4898e-16
Smoking initiation	rs266049	A	G	-0.0276244	0.00355741	7.95976e-15
Smoking initiation	rs1369282390	C	T	-0.0275133	0.00355789	1.03992e-14
Smoking initiation	rs1336045347	A	G	0.0273212	0.00357208	2.05022e-14
Smoking initiation	rs1515000	A	C	0.0274173	0.00356943	1.59993e-14
Smoking initiation	rs62151026	G	C	0.0250003	0.00363509	6.21012e-12
Smoking initiation	rs17336391	T	A	0.0267893	0.0035735	6.4506e-14
Smoking initiation	rs7371212	A	G	0.0264375	0.00356484	1.18005e-13
Smoking initiation	rs7593587	A	C	0.0264454	0.0035659	1.22999e-13
Smoking initiation	rs7596779	T	C	0.0270377	0.00357497	3.83972e-14
Smoking initiation	rs1399547	C	G	0.0270409	0.00355679	2.86022e-14
Smoking initiation	rs7573399	A	G	0.0270643	0.00355679	2.78997e-14
Smoking initiation	rs1901478	C	T	0.0264214	0.0035659	1.27997e-13
Smoking initiation	rs1451979	A	G	0.0264976	0.00356645	1.07004e-13
Smoking initiation	rs4851028	A	T	0.0276257	0.00356943	1.00995e-14
Smoking initiation	rs6707968	G	A	0.0264654	0.00356536	1.13006e-13
Smoking initiation	rs1022298	G	T	0.0263412	0.00356484	1.49005e-13
Smoking initiation	rs1022297	G	C	0.0263171	0.00356484	1.51985e-13
Smoking initiation	rs1597744	G	A	0.0266215	0.00356702	8.23948e-14
Smoking initiation	rs1597743	G	A	0.0271563	0.00355661	2.25009e-14
Smoking initiation	rs11123960	G	A	0.027155	0.00355645	2.27982e-14
Smoking initiation	rs6727302	A	C	0.0272042	0.00357208	2.55976e-14
Smoking initiation	rs11900028	C	T	0.0265976	0.00356702	9.03025e-14
Smoking initiation	rs4851656	A	T	0.0259976	0.00356433	3.06973e-13
Smoking initiation	rs1073892	T	C	0.0259732	0.00356433	3.1703e-13
Smoking initiation	rs6713948	C	T	0.0259451	0.00356383	3.41979e-13
Smoking initiation	rs7577997	C	G	0.0255704	0.00355969	6.70965e-13
Smoking initiation	rs7580027	G	T	0.0254014	0.0035604	9.62942e-13
Smoking initiation	rs10174252	G	C	0.026088	0.00356335	2.42996e-13
Smoking initiation	rs72820209	T	A	0.0248967	0.00364321	8.23948e-12
Smoking initiation	rs7569356	A	G	0.0267115	0.00355679	5.95937e-14
Smoking initiation	rs1597750	A	G	0.0262892	0.00356433	1.65006e-13
Smoking initiation	rs386648762	C	T	0.0258078	0.00355843	4.07005e-13
Smoking initiation	rs4851660	A	T	0.0261712	0.00355815	1.90985e-13
Smoking initiation	rs10192716	G	C	0.0260784	0.00355873	2.38013e-13
Smoking initiation	rs7608358	G	A	0.0267338	0.00355661	5.56032e-14
Smoking initiation	rs7558335	C	T	0.0260564	0.00355903	2.52e-13
Smoking initiation	rs113360190	T	C	0.0261732	0.00355843	1.86982e-13
Smoking initiation	rs10185978	C	T	0.0262939	0.00355843	1.44012e-13
Smoking initiation	rs10194188	A	G	0.0270162	0.00355661	3.05985e-14
Smoking initiation	rs6719978	A	G	0.0259834	0.00355903	2.83009e-13
Smoking initiation	rs1584705	C	T	0.0262939	0.00355843	1.50003e-13
Smoking initiation	rs12328263	A	T	0.0269459	0.00355661	3.58014e-14
Smoking initiation	rs7576621	G	T	0.0262479	0.00355873	1.66994e-13
Smoking initiation	rs10182738	G	A	0.0265077	0.00355815	9.27897e-14
Smoking initiation	rs264971	C	G	-0.0264402	0.00355873	1.10994e-13
Smoking initiation	rs1457458	C	T	-0.027111	0.00355679	2.42996e-14
Smoking initiation	rs1669608	G	C	-0.027111	0.00355679	2.47002e-14
Smoking initiation	rs1669602	T	C	-0.0265858	0.00355903	7.97995e-14
Smoking initiation	rs67716713	A	C	-0.0272261	0.00355661	1.97015e-14
Smoking initiation	rs264977	C	T	-0.0265835	0.00355873	8.13018e-14
Smoking initiation	rs264978	A	C	-0.0266311	0.00355873	7.06968e-14
Smoking initiation	rs951562333	T	A	-0.0270596	0.00355616	2.81968e-14
Smoking initiation	rs264922	G	A	-0.0271783	0.00355645	2.11009e-14
Smoking initiation	rs264928	G	C	-0.0261107	0.00356645	2.52e-13
Smoking initiation	rs264931	A	G	-0.0260905	0.00356702	2.5698e-13
Smoking initiation	rs264935	T	C	-0.0260905	0.00356702	2.55976e-13
Smoking initiation	rs264937	A	G	-0.0261878	0.00356702	2.08978e-13
Smoking initiation	rs264942	C	A	-0.0271061	0.00356536	2.90001e-14
Smoking initiation	rs264946	C	T	-0.0260661	0.00356702	2.6903e-13
Smoking initiation	rs264948	T	C	-0.0267064	0.00356244	6.45952e-14
Smoking initiation	rs264952	C	T	-0.0265174	0.0035659	1.05999e-13
Smoking initiation	rs1161087735	A	G	-0.0258906	0.00356645	3.83972e-13
Smoking initiation	rs264956	G	A	-0.0260417	0.00356702	2.90001e-13
Smoking initiation	rs264957	T	C	-0.0260863	0.00356645	2.54976e-13
Smoking initiation	rs13032605	T	C	-0.0260661	0.00356702	2.78997e-13
Smoking initiation	rs2085484	A	G	-0.0260905	0.00356702	2.59e-13
Smoking initiation	rs13023284	C	T	-0.0254012	0.00363991	2.9703e-12
Smoking initiation	rs12996607	C	G	-0.026272	0.003562	1.65006e-13
Smoking initiation	rs1947566	G	C	-0.0256437	0.00356645	6.4998e-13
Smoking initiation	rs6543231	C	G	-0.0275855	0.00381444	4.66982e-13
Smoking initiation	rs10196462	C	T	-0.0256601	0.00366573	2.60976e-12
Smoking initiation	rs650576	A	T	-0.0256345	0.00357208	7.10068e-13
Smoking initiation	rs6711584	A	G	0.022891	0.00357497	1.51999e-10
Smoking initiation	rs4347858	C	T	0.0237214	0.00357208	3.08035e-11
Smoking initiation	rs17343925	T	G	0.0237214	0.00357208	3.14992e-11
Smoking initiation	rs2945452	T	A	-0.0230758	0.00355645	8.49963e-11
Smoking initiation	rs34101663	T	C	0.0232924	0.00411113	1.47001e-08
Smoking initiation	rs55889972	T	C	0.0232197	0.00411113	1.63999e-08
Smoking initiation	rs11691455	G	T	0.0230794	0.00410564	1.90999e-08
Smoking initiation	rs11675558	G	A	0.0227685	0.00406321	2.12002e-08
Smoking initiation	rs13007630	A	G	0.0221808	0.00406321	4.76003e-08
Smoking initiation	rs758475733	G	A	-0.022218	0.00406321	4.58005e-08
Smoking initiation	rs10182777	T	C	-0.0227322	0.00406321	2.20999e-08
Smoking initiation	rs13025735	A	C	0.0227322	0.00406321	2.18002e-08
Smoking initiation	rs4954641	G	A	-0.022403	0.00406321	3.45001e-08
Smoking initiation	rs4343522	C	T	-0.022877	0.00406321	1.78999e-08
Smoking initiation	rs7586237	A	T	-0.0228842	0.00405809	1.68e-08
Smoking initiation	rs34217929	A	G	0.0226673	0.00405809	2.34002e-08
Smoking initiation	rs35568237	A	G	0.0229201	0.00405809	1.62002e-08
Smoking initiation	rs72850040	T	C	0.0235229	0.00405809	6.60998e-09
Smoking initiation	rs34285902	G	T	0.0230991	0.00405809	1.26e-08
Smoking initiation	rs11683910	T	G	0.0231995	0.00406321	1.15001e-08
Smoking initiation	rs35009137	G	A	0.0239228	0.0040788	4.47003e-09
Smoking initiation	rs11691699	C	T	0.0231752	0.00408409	1.38e-08
Smoking initiation	rs778210	G	A	-0.0226186	0.003986	1.37e-08
Smoking initiation	rs778205	A	G	-0.0222394	0.00398149	2.35999e-08
Smoking initiation	rs778203	C	G	-0.0222394	0.00398149	2.27002e-08
Smoking initiation	rs1346731	T	A	-0.0216322	0.0038543	2.01002e-08
Smoking initiation	rs1652428	T	C	-0.021967	0.00384736	1.13999e-08
Smoking initiation	rs1367123	T	C	-0.0225227	0.00398149	1.54999e-08
Smoking initiation	rs1560359	A	C	-0.0222037	0.00398149	2.45997e-08
Smoking initiation	rs1429981	A	G	-0.022275	0.00398149	2.27002e-08
Smoking initiation	rs2867105	G	T	0.0316929	0.00464767	9.21086e-12
Smoking initiation	rs7563362	G	A	0.0340433	0.00506364	1.74985e-11
Smoking initiation	rs1320330	G	T	0.0349715	0.00473279	1.46994e-13
Smoking initiation	rs939583	T	C	0.0350674	0.00473279	1.26009e-13
Smoking initiation	rs11127484	C	T	0.0351949	0.00473279	1.05999e-13
Smoking initiation	rs2903492	A	G	0.0349715	0.00473279	1.46016e-13
Smoking initiation	rs7576635	T	C	0.0349539	0.00472178	1.32008e-13
Smoking initiation	rs6743060	A	C	0.0346988	0.00474392	2.5398e-13
Smoking initiation	rs71415991	C	T	0.0330858	0.00463749	9.8992e-13
Smoking initiation	rs376855306	T	C	0.034373	0.00474392	4.40048e-13
Smoking initiation	rs6725686	A	C	0.0343402	0.00474392	4.41977e-13
Smoking initiation	rs5017303	G	T	0.0343902	0.00473279	3.71022e-13
Smoking initiation	rs7588007	C	T	0.0343576	0.00473279	3.83001e-13
Smoking initiation	rs10865549	A	G	0.034063	0.00473279	6.08976e-13
Smoking initiation	rs12623218	A	T	0.034325	0.00473279	4.05042e-13
Smoking initiation	rs1322629009	T	C	0.0342597	0.00473279	4.63981e-13
Smoking initiation	rs12993295	T	G	0.0341942	0.00473279	4.93969e-13
Smoking initiation	rs1553336052	A	G	0.0340207	0.00483062	1.93019e-12
Smoking initiation	rs6746275	A	C	0.0347466	0.00473279	2.13993e-13
Smoking initiation	rs13387939	A	C	0.0344057	0.00474392	4.00037e-13
Smoking initiation	rs4854344	T	G	0.0340958	0.00473279	5.72005e-13
Smoking initiation	rs10169736	T	A	0.034325	0.00473279	4.00959e-13
Smoking initiation	rs7560246	C	T	0.034325	0.00473279	4.14954e-13
Smoking initiation	rs7561317	G	A	0.0340301	0.00473279	6.55994e-13
Smoking initiation	rs7558910	G	C	0.0340958	0.00473279	5.88979e-13
Smoking initiation	rs11127491	C	T	0.0343576	0.00473279	3.80978e-13
Smoking initiation	rs10172769	A	G	0.0343902	0.00473279	3.63999e-13
Smoking initiation	rs10173167	A	G	0.034325	0.00473279	4.01976e-13
Smoking initiation	rs10193244	C	T	0.0343751	0.00472178	3.41036e-13
Smoking initiation	rs2903489	T	C	-0.0344399	0.00472178	2.9902e-13
Smoking initiation	rs13401686	G	A	-0.0344075	0.00472178	3.11028e-13
Smoking initiation	rs35913461	T	C	-0.0343576	0.00473279	3.98016e-13
Smoking initiation	rs939584	T	C	0.0344399	0.00472178	2.97989e-13
Smoking initiation	rs6717005	C	A	0.0347466	0.00473279	2.08978e-13
Smoking initiation	rs1320331	C	G	0.0348753	0.00473279	1.72982e-13
Smoking initiation	rs6760543	C	G	0.0350355	0.00473279	1.32008e-13
Smoking initiation	rs2867124	G	A	0.0351312	0.00473279	1.13999e-13
Smoking initiation	rs4854339	C	T	0.0352585	0.00473279	9.17065e-14
Smoking initiation	rs6711012	C	G	0.035417	0.00473279	7.1796e-14
Smoking initiation	rs6711039	A	G	0.0352267	0.00473279	9.62942e-14
Smoking initiation	rs2867122	C	A	0.0350035	0.00473279	1.42004e-13
Smoking initiation	rs12476198	C	T	0.035113	0.00472178	1.05003e-13
Smoking initiation	rs6744653	G	A	0.0347466	0.00473279	2.11009e-13
Smoking initiation	rs6739303	T	C	0.0345202	0.00473279	3.01995e-13
Smoking initiation	rs1173310883	C	A	0.0346174	0.00473279	2.5698e-13
Smoking initiation	rs6748821	G	A	0.0347959	0.00474392	2.26986e-13
Smoking initiation	rs6752470	A	T	0.0346988	0.00474392	2.5698e-13
Smoking initiation	rs6752706	C	T	0.0338602	0.00470008	5.90065e-13
[truncated: 41,409 more rows]

## Sheet: Table S4
Table S4. The IVs screening process for forward MR analysis (six sleep traits as exposures and BPH as outcome)
	Exposure
	Day time napping	Daytime sleepiness	Insomnia	Long sleep duration	Short sleep duration	Sleep duration per hour
N of SNPs with genome-wide significance (P < 5e-8) in the exposure summary statistics	12218	5659	463	3902	861	7926
N of SNPs associated with confounders	2407	2627	19	2081	117	2249
N of SNPs in linkage disequilibrium	9709	2997	432	1811	721	5609
N of SNPs not present in the outcome GWAS summary statistics	15	1	0	3	0	4
N of SNPs associated with the outcome (P < 5e-8)	0	0	0	0	0	0
N of IVs for MR analysis	87	34	12	7	23	64

## Sheet: Table S5
Table S5. Details of instrumental variables utilized for forward MR analysis
Exposure	Outcome	SNP	EA	OA	Exposure			Outcome			R2	F-statistics
					β	SE	P-value	β	SE	P-value
Day time napping	Hyperplasia of prostate	rs1001817	C	T	0.00775426	0.00121418	1.7e-10	-0.00230678	0.0102326	0.821641	9.01e-05	40.7863
Day time napping	Hyperplasia of prostate	rs10149986	T	G	-0.0109384	0.00156608	4.4e-12	-0.0021016	0.014617	0.885676	0.000107768	48.7843
Day time napping	Hyperplasia of prostate	rs10152428	G	C	-0.00780688	0.00136996	1.1e-08	0.00908909	0.0110393	0.410316	7.17e-05	32.4743
Day time napping	Hyperplasia of prostate	rs10192761	A	G	0.0102352	0.00123487	1.8e-16	0.000367049	0.0107506	0.972764	0.000151754	68.699
Day time napping	Hyperplasia of prostate	rs10811438	G	C	0.00721671	0.0012428	3.2e-09	-0.00102816	0.0106762	0.92328	7.45e-05	33.7191
Day time napping	Hyperplasia of prostate	rs10835420	T	A	0.00889802	0.00140206	1.7e-10	0.00245607	0.0141825	0.862513	8.9e-05	40.2767
Day time napping	Hyperplasia of prostate	rs10840017	A	G	0.00894142	0.00148101	2e-09	0.0131306	0.0141051	0.351901	8.05e-05	36.45
Day time napping	Hyperplasia of prostate	rs10875606	C	A	0.00737707	0.0013077	1.3e-08	-0.0253467	0.0114972	0.0274821	7.03e-05	31.8238
Day time napping	Hyperplasia of prostate	rs10875622	G	A	-0.0104621	0.0012291	1.3e-17	-0.00281362	0.010531	0.789334	0.000160048	72.4542
Day time napping	Hyperplasia of prostate	rs11071755	G	A	0.00711401	0.00122819	5.2e-09	-0.0131417	0.0109912	0.23183	7.41e-05	33.5504
Day time napping	Hyperplasia of prostate	rs112520848	G	C	-0.00702449	0.00125191	1.8e-08	0.00397552	0.0107951	0.712671	6.96e-05	31.4835
Day time napping	Hyperplasia of prostate	rs11258652	C	A	0.0104004	0.00142918	3.7e-13	-0.0141064	0.0113462	0.213768	0.000116985	52.9573
Day time napping	Hyperplasia of prostate	rs11615756	C	T	-0.0182673	0.00123883	1.4e-49	0.00466602	0.0104169	0.654205	0.000480145	217.433
Day time napping	Hyperplasia of prostate	rs11860072	C	T	0.00897773	0.00123952	2.8e-13	0.0136036	0.0104548	0.193198	0.000115886	52.4597
Day time napping	Hyperplasia of prostate	rs12042846	T	C	-0.00901497	0.00159014	1.9e-08	-0.00684598	0.013746	0.618461	7.1e-05	32.1409
Day time napping	Hyperplasia of prostate	rs12140153	G	T	0.0247147	0.00211564	2.4e-31	-0.0152773	0.0191343	0.424623	0.000301406	136.467
Day time napping	Hyperplasia of prostate	rs12346996	T	C	0.00796106	0.00136459	5e-09	-0.00463807	0.0121956	0.703719	7.52e-05	34.0359
Day time napping	Hyperplasia of prostate	rs12451365	T	C	-0.010628	0.00150388	1.5e-12	-0.00670487	0.0121405	0.580763	0.000110328	49.9432
Day time napping	Hyperplasia of prostate	rs12657723	C	T	-0.00818319	0.00129849	2e-10	0.0351138	0.0105487	0.000872449	8.77e-05	39.7162
Day time napping	Hyperplasia of prostate	rs12992648	A	G	0.00765323	0.00134659	2.4e-08	-0.0043517	0.0118356	0.713112	7.14e-05	32.3012
Day time napping	Hyperplasia of prostate	rs13033444	A	G	-0.00974179	0.00135018	3.6e-13	-0.00960457	0.0115209	0.404471	0.000115001	52.0588
Day time napping	Hyperplasia of prostate	rs13150944	A	G	-0.00860076	0.0013218	6.8e-11	-0.0235194	0.0116303	0.0431489	9.35e-05	42.3392
Day time napping	Hyperplasia of prostate	rs13263535	G	T	0.00687135	0.00121641	1.6e-08	0.00375539	0.0102879	0.715089	7.05e-05	31.9098
Day time napping	Hyperplasia of prostate	rs13284688	T	C	-0.0150717	0.00149894	1.7e-23	0.00454928	0.0140639	0.746337	0.000223313	101.101
Day time napping	Hyperplasia of prostate	rs140506252	A	T	0.0227261	0.0040886	4.3e-08	0.0357056	0.0321531	0.26679	6.83e-05	30.8959
Day time napping	Hyperplasia of prostate	rs1546977	A	G	-0.00827718	0.00122321	1e-11	-0.00544177	0.010246	0.59534	0.000101152	45.7892
Day time napping	Hyperplasia of prostate	rs1601440	C	T	0.00912653	0.00135575	1.9e-11	0.00250647	0.0117625	0.831256	0.000100107	45.3161
Day time napping	Hyperplasia of prostate	rs17158413	G	A	-0.00925014	0.00142955	4.4e-11	0.0079474	0.0131757	0.546387	9.25e-05	41.8695
Day time napping	Hyperplasia of prostate	rs17265513	T	C	-0.00913188	0.00151965	2e-09	0.0006968	0.0113884	0.951212	7.98e-05	36.1105
Day time napping	Hyperplasia of prostate	rs174541	T	C	-0.00988214	0.00126293	4.4e-15	0.0174729	0.0103089	0.0900886	0.000135251	61.2271
Day time napping	Hyperplasia of prostate	rs17502738	T	C	0.00870459	0.00153004	2e-08	-0.0030645	0.013186	0.816224	7.15e-05	32.3662
Day time napping	Hyperplasia of prostate	rs1823016	G	A	0.00739233	0.00122568	1.6e-09	-0.0175694	0.0102908	0.0877688	8.04e-05	36.3755
Day time napping	Hyperplasia of prostate	rs1883048	T	C	-0.00787143	0.00122313	1.8e-10	-0.00992973	0.0104098	0.340143	9.15e-05	41.4154
Day time napping	Hyperplasia of prostate	rs1931175	C	G	-0.00776325	0.00124756	4.6e-10	0.00546731	0.0103317	0.596682	8.55e-05	38.7226
Day time napping	Hyperplasia of prostate	rs2033103	C	T	-0.00725728	0.00122022	2.6e-09	0.0173526	0.010327	0.0928966	7.81e-05	35.373
Day time napping	Hyperplasia of prostate	rs2099810	A	G	0.00769192	0.00121447	2.8e-10	0.0265167	0.0103629	0.0105029	8.86e-05	40.114
Day time napping	Hyperplasia of prostate	rs2202323	G	C	0.00758702	0.0012578	1.2e-09	-0.00364716	0.0108885	0.73766	8.04e-05	36.3847
Day time napping	Hyperplasia of prostate	rs224111	G	A	0.00798411	0.00124912	1.6e-10	0.0126032	0.0104611	0.228291	9.03e-05	40.855
Day time napping	Hyperplasia of prostate	rs2284015	C	G	-0.00771167	0.00138662	4.1e-08	0.0147345	0.0104911	0.160177	6.83e-05	30.9301
Day time napping	Hyperplasia of prostate	rs2370926	T	C	0.00813213	0.00126359	1.7e-10	0.00415545	0.0122463	0.734365	9.15e-05	41.4187
Day time napping	Hyperplasia of prostate	rs253666	G	A	-0.0081271	0.0014309	1.8e-08	-0.0126981	0.0118812	0.285179	7.13e-05	32.2591
Day time napping	Hyperplasia of prostate	rs2653349	A	G	0.0165942	0.00147827	3.4e-29	0.0287219	0.0128488	0.0253928	0.000278317	126.01
Day time napping	Hyperplasia of prostate	rs2699869	A	C	0.00678084	0.00121774	3.1e-08	-0.0191236	0.0103796	0.0654139	6.85e-05	31.0069
Day time napping	Hyperplasia of prostate	rs2769916	G	A	-0.00875328	0.00131344	1.7e-11	-0.0103912	0.0105944	0.326681	9.81e-05	44.4141
Day time napping	Hyperplasia of prostate	rs2786547	C	T	0.0107673	0.00158775	1e-11	0.0245689	0.0128751	0.0563573	0.000101592	45.9885
Day time napping	Hyperplasia of prostate	rs285815	T	A	0.00753009	0.00121983	5.8e-10	0.00670422	0.0105641	0.525673	8.42e-05	38.1067
Day time napping	Hyperplasia of prostate	rs2943023	C	T	0.00710422	0.00123055	7.4e-09	0.00105933	0.0102687	0.917835	7.36e-05	33.3299
Day time napping	Hyperplasia of prostate	rs295278	G	A	0.00787804	0.00124238	2.2e-10	0.0168854	0.0102319	0.0988872	8.88e-05	40.2094
Day time napping	Hyperplasia of prostate	rs34262487	C	A	0.0145107	0.00235463	1.2e-09	-0.0140626	0.0254181	0.580092	8.39e-05	37.9779
Day time napping	Hyperplasia of prostate	rs35011311	G	T	0.009082	0.00138249	4.4e-11	0.01591	0.0117202	0.174626	9.53e-05	43.1558
Day time napping	Hyperplasia of prostate	rs350785	T	C	0.0126479	0.00190975	1.5e-11	6.43e-05	0.0168493	0.996955	9.69e-05	43.8615
Day time napping	Hyperplasia of prostate	rs351776	A	C	-0.00755367	0.00122072	8.4e-10	0.0073512	0.0102777	0.474448	8.46e-05	38.2899
Day time napping	Hyperplasia of prostate	rs35851551	A	G	0.011194	0.00202654	3.5e-08	0.00991556	0.0218386	0.649802	6.74e-05	30.5113
Day time napping	Hyperplasia of prostate	rs3799380	T	C	0.00890214	0.00151371	1.3e-08	0.0608922	0.0149862	4.84e-05	7.64e-05	34.5863
Day time napping	Hyperplasia of prostate	rs3810484	A	G	0.00684147	0.001222	2.2e-08	-0.00304076	0.01062	0.774629	6.92e-05	31.3441
Day time napping	Hyperplasia of prostate	rs385199	A	C	0.0209131	0.0014497	7.5e-47	-0.000140994	0.0185695	0.993942	0.000459554	208.104
Day time napping	Hyperplasia of prostate	rs3935190	G	A	-0.00801432	0.00122354	5.4e-11	0.000501752	0.0102606	0.960998	9.48e-05	42.9039
Day time napping	Hyperplasia of prostate	rs4604518	G	A	0.00691205	0.00122091	1.4e-08	0.00625254	0.0103963	0.547562	7.08e-05	32.0514
Day time napping	Hyperplasia of prostate	rs4653052	C	A	-0.00703973	0.00128049	3.4e-08	-0.00845718	0.0109751	0.440955	6.68e-05	30.2245
Day time napping	Hyperplasia of prostate	rs467897	G	A	0.00955698	0.00130107	2.6e-13	0.000380994	0.0108568	0.972006	0.000119191	53.956
Day time napping	Hyperplasia of prostate	rs4692709	C	T	0.00723975	0.00122517	2.4e-09	-0.00861589	0.0105729	0.41513	7.71e-05	34.9184
Day time napping	Hyperplasia of prostate	rs60222088	C	A	0.0112358	0.00172293	6.4e-11	0.0133691	0.0124327	0.282231	9.39e-05	42.5278
Day time napping	Hyperplasia of prostate	rs60920123	G	A	0.00763778	0.00122697	4.5e-10	0.0136181	0.0105979	0.198798	8.56e-05	38.7495
Day time napping	Hyperplasia of prostate	rs614987	A	C	-0.0110217	0.00124925	7.5e-19	0.0157065	0.0110293	0.154424	0.000171941	77.8392
Day time napping	Hyperplasia of prostate	rs62189006	A	G	0.0120943	0.0020982	8.3e-09	0.0138865	0.0156921	0.376193	7.34e-05	33.2252
Day time napping	Hyperplasia of prostate	rs6919087	T	G	0.0107806	0.0013114	1e-16	-0.010956	0.0112392	0.329659	0.000149282	67.5796
Day time napping	Hyperplasia of prostate	rs73817091	C	T	-0.0165127	0.00302224	3.8e-08	-0.00843611	0.0334171	0.800694	6.59e-05	29.8523
Day time napping	Hyperplasia of prostate	rs7422655	C	T	0.00783348	0.00137827	1.1e-08	-0.0151371	0.0114169	0.18489	7.14e-05	32.3029
Day time napping	Hyperplasia of prostate	rs7423968	A	G	0.00767586	0.00123216	4.8e-10	-0.00596135	0.0103001	0.562748	8.57e-05	38.8079
Day time napping	Hyperplasia of prostate	rs75022160	C	T	0.00988485	0.00176929	1.7e-08	-0.0274973	0.0175123	0.116376	6.9e-05	31.2135
Day time napping	Hyperplasia of prostate	rs75932578	C	T	-0.00904281	0.0014763	1.3e-09	-0.0194509	0.0134423	0.147899	8.29e-05	37.5195
Day time napping	Hyperplasia of prostate	rs7697461	A	T	-0.0082009	0.00139778	6e-09	0.0128018	0.011124	0.249803	7.6e-05	34.4227
Day time napping	Hyperplasia of prostate	rs77154532	A	G	0.00769324	0.0012705	1.4e-09	0.0013024	0.0106352	0.902534	8.1e-05	36.6665
Day time napping	Hyperplasia of prostate	rs7814873	C	T	0.00720972	0.00126385	1.5e-08	0.0023214	0.0108153	0.830048	7.19e-05	32.5421
Day time napping	Hyperplasia of prostate	rs785145	T	G	-0.0069889	0.00122527	1e-08	0.00777879	0.0104002	0.454494	7.19e-05	32.5352
Day time napping	Hyperplasia of prostate	rs7932966	A	T	0.00872023	0.00142689	1.1e-09	0.00171695	0.012482	0.890592	8.25e-05	37.3486
Day time napping	Hyperplasia of prostate	rs80163246	T	C	-0.0119129	0.00188438	1.4e-10	-0.0171685	0.0150807	0.254936	8.83e-05	39.9667
Day time napping	Hyperplasia of prostate	rs910187	G	A	0.00731754	0.00125594	4.9e-09	0.0370844	0.010766	0.000571939	7.5e-05	33.9463
Day time napping	Hyperplasia of prostate	rs9287862	C	T	0.0122526	0.00215162	2e-08	0.00722418	0.0169389	0.669755	7.16e-05	32.4284
Day time napping	Hyperplasia of prostate	rs9309116	C	T	-0.00737914	0.00127277	3.9e-09	0.00329839	0.0103821	0.750713	7.43e-05	33.6133
Day time napping	Hyperplasia of prostate	rs9389556	C	G	-0.00841517	0.00138285	9.7e-10	-0.0258438	0.012464	0.0381276	8.18e-05	37.0319
Day time napping	Hyperplasia of prostate	rs9460110	T	C	-0.00735568	0.00125751	8.4e-09	-0.00402167	0.0111055	0.717252	7.56e-05	34.2155
Day time napping	Hyperplasia of prostate	rs9475168	T	G	0.00876859	0.00147675	1.9e-09	0.00286586	0.011947	0.810422	7.79e-05	35.257
Day time napping	Hyperplasia of prostate	rs962247	G	A	0.00796355	0.00122493	5.7e-11	0.0159709	0.0102288	0.118437	9.34e-05	42.266
Day time napping	Hyperplasia of prostate	rs968156	G	A	0.00945972	0.00158075	1.3e-09	-0.0039761	0.0145097	0.784061	7.91e-05	35.8121
Day time napping	Hyperplasia of prostate	rs971415	A	G	0.0110652	0.00185108	1.2e-09	0.00180038	0.0131771	0.891324	7.89e-05	35.7329
Day time napping	Hyperplasia of prostate	rs9939355	C	T	0.00726404	0.00122438	4.5e-09	0.0103999	0.0107111	0.331573	7.78e-05	35.1985
Sleep duration per hour	Hyperplasia of prostate	rs10173260	T	C	-0.0128368	0.00231322	2.9e-08	-0.0254417	0.0102822	0.0133478	6.9e-05	30.795
Sleep duration per hour	Hyperplasia of prostate	rs10483350	A	G	-0.017369	0.0028676	1.5e-09	0.00754426	0.0126692	0.551523	8.22e-05	36.687
Sleep duration per hour	Hyperplasia of prostate	rs1057703	T	G	-0.0194018	0.00320661	1.1e-09	0.00921482	0.0146164	0.528405	8.21e-05	36.6093
Sleep duration per hour	Hyperplasia of prostate	rs10761674	C	T	0.0123329	0.00226591	4.2e-08	0.00868957	0.0103174	0.399661	6.64e-05	29.6241
Sleep duration per hour	Hyperplasia of prostate	rs1079727	T	C	-0.0182922	0.00310347	5.3e-09	0.00907555	0.0128649	0.480529	7.79e-05	34.7406
Sleep duration per hour	Hyperplasia of prostate	rs10973207	G	T	-0.0204339	0.00312394	6e-11	0.000933026	0.0119312	0.937669	9.59e-05	42.7856
Sleep duration per hour	Hyperplasia of prostate	rs11039544	G	A	0.018389	0.00307361	1.9e-09	0.0199017	0.0153862	0.195846	8.02e-05	35.7947
Sleep duration per hour	Hyperplasia of prostate	rs112230981	A	G	0.0315275	0.00522787	2.2e-09	-0.0737905	0.0306521	0.0160683	8.15e-05	36.3688
Sleep duration per hour	Hyperplasia of prostate	rs113113059	T	C	0.0161406	0.00273732	8.4e-09	-0.00818733	0.0136595	0.548914	7.79e-05	34.7687
Sleep duration per hour	Hyperplasia of prostate	rs11567976	C	T	-0.0128042	0.00228516	2.1e-08	-0.00993393	0.010249	0.332415	7.04e-05	31.3958
Sleep duration per hour	Hyperplasia of prostate	rs11621908	C	T	0.0240951	0.00416298	5.6e-09	-0.00315508	0.0217374	0.884596	7.51e-05	33.5003
Sleep duration per hour	Hyperplasia of prostate	rs11643715	C	G	-0.013895	0.00249658	3.2e-08	-0.000138651	0.0122021	0.990934	6.94e-05	30.9761
Sleep duration per hour	Hyperplasia of prostate	rs11885663	C	T	-0.0162176	0.00261811	8.6e-10	0.0228597	0.0130791	0.0804989	8.6e-05	38.3705
Sleep duration per hour	Hyperplasia of prostate	rs12246842	A	G	0.0133949	0.00227425	3.9e-09	-0.00445582	0.0103458	0.666695	7.78e-05	34.6899
Sleep duration per hour	Hyperplasia of prostate	rs12567114	G	A	-0.0148307	0.0025403	4.3e-09	-0.00481338	0.0118228	0.683916	7.64e-05	34.0842
Sleep duration per hour	Hyperplasia of prostate	rs12607679	T	C	0.0201387	0.00259284	8.3e-15	-0.0217898	0.0122013	0.0741225	0.000135209	60.327
Sleep duration per hour	Hyperplasia of prostate	rs12791153	A	T	-0.0235481	0.0042169	1.9e-08	-0.00565647	0.0191951	0.768237	6.99e-05	31.1835
Sleep duration per hour	Hyperplasia of prostate	rs13088093	T	G	-0.0162722	0.00240235	7e-12	0.00407515	0.011426	0.72135	0.000102832	45.8796
Sleep duration per hour	Hyperplasia of prostate	rs13121488	T	C	0.0205656	0.00364294	1.7e-08	-0.0125322	0.0230137	0.586059	7.14e-05	31.8698
Sleep duration per hour	Hyperplasia of prostate	rs147114641	C	A	0.0159801	0.00270379	3.1e-09	0.00229258	0.0386964	0.952757	7.83e-05	34.9312
Sleep duration per hour	Hyperplasia of prostate	rs151014368	G	A	-0.0160924	0.00281958	9.1e-09	0.00473409	0.0120691	0.694874	7.3e-05	32.5741
Sleep duration per hour	Hyperplasia of prostate	rs1517572	A	C	-0.0146443	0.00229467	1.5e-10	-0.00541809	0.0110218	0.623019	9.13e-05	40.7283
Sleep duration per hour	Hyperplasia of prostate	rs1553132	A	G	-0.0145068	0.00258447	2.5e-08	0.0114247	0.0119932	0.340795	7.06e-05	31.5065
Sleep duration per hour	Hyperplasia of prostate	rs17427571	A	G	0.0138255	0.00243544	1.3e-08	0.00683042	0.0105468	0.517224	7.22e-05	32.226
Sleep duration per hour	Hyperplasia of prostate	rs174560	T	C	-0.0135751	0.00243675	2.8e-08	0.0233463	0.0104928	0.0260819	6.96e-05	31.0359
Sleep duration per hour	Hyperplasia of prostate	rs17732997	C	G	0.0129345	0.0022882	1.2e-08	-0.0138025	0.0105985	0.192812	7.16e-05	31.953
Sleep duration per hour	Hyperplasia of prostate	rs1776776	T	C	0.019963	0.00341071	4.9e-09	-0.00141535	0.0130782	0.91382	7.68e-05	34.258
Sleep duration per hour	Hyperplasia of prostate	rs1939455	G	T	0.0204253	0.00356118	1.2e-08	-0.0234752	0.0189748	0.216021	7.37e-05	32.8965
Sleep duration per hour	Hyperplasia of prostate	rs2032925	C	T	-0.0146021	0.00227119	1.3e-10	-0.0114201	0.0103041	0.26773	9.26e-05	41.3355
Sleep duration per hour	Hyperplasia of prostate	rs205024	C	T	-0.0138261	0.00232711	3.9e-09	0.00570859	0.0104504	0.584888	7.91e-05	35.2993
Sleep duration per hour	Hyperplasia of prostate	rs2072727	T	C	0.0132425	0.00228506	7.9e-09	0.0153908	0.0103065	0.135358	7.53e-05	33.585
Sleep duration per hour	Hyperplasia of prostate	rs2079070	C	G	0.0175475	0.00256638	7.5e-12	0.0133865	0.0130947	0.306646	0.000104784	46.7507
Sleep duration per hour	Hyperplasia of prostate	rs2096406	C	T	0.0143199	0.00249779	8.8e-09	-0.00395863	0.0115108	0.730917	7.37e-05	32.8676
Sleep duration per hour	Hyperplasia of prostate	rs2192528	A	G	0.0133687	0.0022692	2.7e-09	0.00703791	0.0104376	0.500131	7.78e-05	34.7083
Sleep duration per hour	Hyperplasia of prostate	rs2231265	A	G	-0.014955	0.00269917	2.7e-08	0.0232289	0.0133211	0.0812007	6.88e-05	30.6982
Sleep duration per hour	Hyperplasia of prostate	rs269054	T	A	-0.0136431	0.00229327	2.1e-09	0.00223409	0.0108726	0.837198	7.93e-05	35.3929
Sleep duration per hour	Hyperplasia of prostate	rs2696429	G	A	0.0168884	0.00270763	4e-10	-0.00218655	0.0188064	0.907441	8.72e-05	38.9044
Sleep duration per hour	Hyperplasia of prostate	rs2717076	C	T	-0.0184107	0.00234091	3.1e-15	-0.0106087	0.0106667	0.319951	0.000138632	61.8545
Sleep duration per hour	Hyperplasia of prostate	rs3027234	C	T	0.0151536	0.00270628	2.3e-08	-0.00900914	0.013838	0.51502	7.03e-05	31.3535
Sleep duration per hour	Hyperplasia of prostate	rs3095508	C	A	0.0153518	0.00230437	3.1e-11	-0.0160356	0.0103654	0.121855	9.95e-05	44.3827
Sleep duration per hour	Hyperplasia of prostate	rs34354917	C	A	0.0137464	0.00250081	3.9e-08	0.0117064	0.0117635	0.319663	6.77e-05	30.2146
Sleep duration per hour	Hyperplasia of prostate	rs35531607	T	C	-0.0128402	0.00227278	1.5e-08	-0.000433127	0.0103784	0.966711	7.15e-05	31.9175
Sleep duration per hour	Hyperplasia of prostate	rs365663	A	G	0.0146291	0.00227857	1e-10	-0.0117909	0.0103394	0.254124	9.24e-05	41.2202
Sleep duration per hour	Hyperplasia of prostate	rs374153	C	T	0.0176119	0.00310308	9.1e-09	-0.0156752	0.0126015	0.213531	7.22e-05	32.2127
Sleep duration per hour	Hyperplasia of prostate	rs4128364	T	C	-0.0145951	0.00239086	1.4e-09	0.00316337	0.0107404	0.768353	8.35e-05	37.2654
Sleep duration per hour	Hyperplasia of prostate	rs4592416	A	G	-0.0146828	0.0022701	9.3e-11	-0.00796468	0.0102595	0.437559	9.38e-05	41.8338
Sleep duration per hour	Hyperplasia of prostate	rs465700	C	G	0.0225148	0.00367362	1.4e-09	0.0204689	0.0151368	0.176292	8.42e-05	37.5619
Sleep duration per hour	Hyperplasia of prostate	rs4767550	A	G	-0.0143001	0.0023096	6.3e-10	0.00709047	0.0103901	0.494969	8.59e-05	38.3358
Sleep duration per hour	Hyperplasia of prostate	rs4841498	C	T	0.0139954	0.00226922	1.2e-09	-0.0483135	0.0103736	3.2e-06	8.53e-05	38.038
Sleep duration per hour	Hyperplasia of prostate	rs55658675	C	T	0.0131415	0.00236892	2e-08	0.0118758	0.0105345	0.259603	6.9e-05	30.7744
Sleep duration per hour	Hyperplasia of prostate	rs56372231	C	T	-0.0169439	0.00239981	2.2e-12	-0.00993873	0.0107877	0.356895	0.000111732	49.8509
Sleep duration per hour	Hyperplasia of prostate	rs61985058	C	T	-0.0185938	0.00322893	1.3e-08	-0.0094753	0.0174536	0.587209	7.43e-05	33.1603
Sleep duration per hour	Hyperplasia of prostate	rs62120041	T	C	0.0261113	0.00457497	9.6e-09	-0.0144492	0.0187744	0.441524	7.3e-05	32.5747
Sleep duration per hour	Hyperplasia of prostate	rs62444917	A	C	-0.0176977	0.00273296	7.2e-11	0.00308333	0.0111939	0.782973	9.4e-05	41.9341
Sleep duration per hour	Hyperplasia of prostate	rs73219758	G	A	0.0164012	0.00249526	5.6e-11	0.0196094	0.0118574	0.0981748	9.68e-05	43.2036
Sleep duration per hour	Hyperplasia of prostate	rs7556815	G	A	-0.0407248	0.00274023	1.3e-49	0.0159845	0.0124367	0.198696	0.000494859	220.874
Sleep duration per hour	Hyperplasia of prostate	rs7644809	T	C	0.0130621	0.00230148	1.6e-08	-0.000366018	0.0104057	0.97194	7.22e-05	32.2115
Sleep duration per hour	Hyperplasia of prostate	rs7806045	T	C	0.0147916	0.00262577	1.4e-08	0.00517841	0.0113236	0.647447	7.11e-05	31.7334
Sleep duration per hour	Hyperplasia of prostate	rs7915425	T	C	0.0190638	0.00298959	2e-10	0.0016873	0.013939	0.903653	9.11e-05	40.6627
Sleep duration per hour	Hyperplasia of prostate	rs8038326	A	G	0.0159204	0.0025407	2.8e-10	-0.00392659	0.0111791	0.725404	8.8e-05	39.2646
Sleep duration per hour	Hyperplasia of prostate	rs915416	C	G	0.0192587	0.00249452	9.9e-15	-0.0101082	0.0112174	0.367523	0.00013359	59.6046
Sleep duration per hour	Hyperplasia of prostate	rs9345234	A	C	-0.0130117	0.00229893	1.8e-08	-0.00530304	0.0102559	0.605105	7.18e-05	32.0344
Sleep duration per hour	Hyperplasia of prostate	rs9382445	T	C	0.014536	0.00233387	4.8e-10	-0.00198809	0.0105465	0.850478	8.69e-05	38.7915
Sleep duration per hour	Hyperplasia of prostate	rs9939973	G	A	0.016947	0.0022908	1.2e-13	-0.0218432	0.0103281	0.034435	0.000122662	54.7282
Long sleep duration	Hyperplasia of prostate	rs10899257	G	A	-0.00563809	0.00103128	4.6e-08	0.0139546	0.0148053	0.345915	6.7e-05	29.889
Long sleep duration	Hyperplasia of prostate	rs146467757	G	T	0.00563786	0.000869897	8.1e-11	0.00999165	0.0338917	0.768138	9.41e-05	42.0042
Long sleep duration	Hyperplasia of prostate	rs147114641	C	A	0.00568908	0.000867588	4.9e-11	0.00229258	0.0386964	0.952757	9.64e-05	42.9989
Long sleep duration	Hyperplasia of prostate	rs17817288	A	G	0.00418824	0.000726521	8.9e-09	-0.0281709	0.0102388	0.00593431	7.45e-05	33.2328
Long sleep duration	Hyperplasia of prostate	rs6737318	A	G	-0.00638002	0.000876506	3.4e-13	0.0163842	0.012438	0.187749	0.00011875	52.9827
Long sleep duration	Hyperplasia of prostate	rs7534398	T	A	-0.00507915	0.000908499	2.1e-08	-0.000580566	0.0129898	0.964351	7.01e-05	31.256
Long sleep duration	Hyperplasia of prostate	rs75458655	C	T	-0.0167308	0.00242295	5.4e-12	-0.0161275	0.0391381	0.680291	0.000106869	47.6809
Insomnia	Hyperplasia of prostate	rs11693221	T	C	0.123102	0.01265	3.14e-22	0.0250555	0.0214139	0.241978	0.000250913	94.7001
Insomnia	Hyperplasia of prostate	rs325500	A	G	0.0295588	0.005182	1.43e-08	7.7e-05	0.0106515	0.994235	8.51e-05	32.5371
Insomnia	Hyperplasia of prostate	rs370771	G	T	-0.0345914	0.005121	1.48e-11	-0.0257881	0.0103783	0.0129625	0.000118403	45.6276
Insomnia	Hyperplasia of prostate	rs4073582	A	G	-0.0311811	0.005319	4.67e-09	-0.0252828	0.0110119	0.0216795	8.91e-05	34.3656
Insomnia	Hyperplasia of prostate	rs4986172	T	C	0.0372958	0.005357	5.2e-12	-0.00850531	0.0106732	0.425517	0.000125383	48.4704
Insomnia	Hyperplasia of prostate	rs55683518	G	T	-0.0293258	0.005322	3.55e-08	-0.00136992	0.0104657	0.895858	7.97e-05	30.3634
Insomnia	Hyperplasia of prostate	rs6561715	T	A	0.0372958	0.005302	1.71e-12	0.0229176	0.0105515	0.0298566	0.000129672	49.4812
Insomnia	Hyperplasia of prostate	rs6938026	G	A	0.0372958	0.006239	2.72e-09	0.0162068	0.0135255	0.230824	9.28e-05	35.7346
Insomnia	Hyperplasia of prostate	rs6984111	C	T	0.0430595	0.007393	4.25e-09	0.0188511	0.0144854	0.193127	8.78e-05	33.9232
Insomnia	Hyperplasia of prostate	rs7228159	A	T	0.0295588	0.005354	4.08e-08	0.0114786	0.0118159	0.331324	7.9e-05	30.4801
Insomnia	Hyperplasia of prostate	rs77217059	A	G	-0.0416557	0.007246	8.76e-09	-0.00239677	0.0167586	0.886276	8.71e-05	33.0485
Insomnia	Hyperplasia of prostate	rs9576155	A	G	0.0305292	0.005384	9.26e-09	-0.0250533	0.0110566	0.0234569	8.39e-05	32.153
Daytime sleepiness	Hyperplasia of prostate	rs11942333	G	A	-0.00605348	0.00110327	3.8e-08	0.0229948	0.0117348	0.0500484	6.75e-05	30.1056
Daytime sleepiness	Hyperplasia of prostate	rs12140153	G	T	0.01658	0.00179639	2.8e-20	-0.0152773	0.0191343	0.424623	0.000190914	85.1859
Daytime sleepiness	Hyperplasia of prostate	rs12153518	A	G	0.00670287	0.00103166	6.8e-11	-0.0018153	0.0102824	0.859866	9.46e-05	42.2132
Daytime sleepiness	Hyperplasia of prostate	rs1566362	T	C	0.00631993	0.0010687	3.8e-09	-0.0345864	0.0104466	0.000930336	7.84e-05	34.9714
Daytime sleepiness	Hyperplasia of prostate	rs1579548	G	A	-0.00792447	0.0010328	1.7e-14	-0.0174095	0.0102903	0.0906776	0.000131948	58.8719
Daytime sleepiness	Hyperplasia of prostate	rs17131124	C	G	-0.0111768	0.00183679	1.7e-09	0.0279216	0.0162963	0.0866443	8.3e-05	37.0268
Daytime sleepiness	Hyperplasia of prostate	rs17356118	A	G	-0.00765559	0.00122087	2.6e-10	0.0124276	0.0139502	0.373004	8.81e-05	39.3205
Daytime sleepiness	Hyperplasia of prostate	rs1846644	T	C	-0.0113546	0.00104777	2.5e-27	0.00584179	0.0104	0.574312	0.000263178	117.439
Daytime sleepiness	Hyperplasia of prostate	rs2048522	A	T	0.00581823	0.00105065	3.5e-08	0.000451238	0.0103138	0.965103	6.87e-05	30.6666
Daytime sleepiness	Hyperplasia of prostate	rs2787120	A	G	0.00778398	0.00137756	2e-08	0.0202581	0.0129841	0.118707	7.16e-05	31.9288
Daytime sleepiness	Hyperplasia of prostate	rs285793	G	A	0.00676457	0.00103539	7.9e-11	0.00633772	0.010539	0.547603	9.57e-05	42.6847
Daytime sleepiness	Hyperplasia of prostate	rs3134707	G	A	0.00953174	0.0012312	5.6e-15	0.0221054	0.013561	0.103087	0.000134332	59.9359
Daytime sleepiness	Hyperplasia of prostate	rs34478464	C	T	-0.00858848	0.00130506	5.8e-11	0.00301301	0.0126844	0.812241	9.71e-05	43.3084
Daytime sleepiness	Hyperplasia of prostate	rs4765939	G	C	-0.00627707	0.00104601	2e-09	-0.00605755	0.0112284	0.589552	8.07e-05	36.0116
Daytime sleepiness	Hyperplasia of prostate	rs501701	A	G	0.0060623	0.00103722	6.5e-09	-0.000612873	0.0102372	0.952262	7.66e-05	34.1612
Daytime sleepiness	Hyperplasia of prostate	rs55818482	T	C	-0.00973113	0.00125942	1.4e-14	0.00430331	0.0136777	0.753049	0.000133807	59.7015
Daytime sleepiness	Hyperplasia of prostate	rs55960940	T	C	0.00762668	0.00135164	2e-08	-0.0187618	0.01268	0.138971	7.14e-05	31.8382
Daytime sleepiness	Hyperplasia of prostate	rs57746981	C	T	0.00680998	0.00107584	2.2e-10	-0.00722255	0.0105259	0.492605	8.98e-05	40.0679
Daytime sleepiness	Hyperplasia of prostate	rs62519825	T	C	-0.0094794	0.00162829	3.8e-09	0.00236396	0.0147094	0.872321	7.6e-05	33.8921
Daytime sleepiness	Hyperplasia of prostate	rs6741951	G	A	0.00681617	0.00114107	2.7e-09	0.00937883	0.0118011	0.426764	8e-05	35.6826
Daytime sleepiness	Hyperplasia of prostate	rs6897863	A	C	0.00645716	0.00104732	7.6e-10	-0.0383104	0.010266	0.000190143	8.52e-05	38.0123
Daytime sleepiness	Hyperplasia of prostate	rs6923811	T	C	0.00677376	0.00110514	9.1e-10	0.0353732	0.0133326	0.00797499	8.42e-05	37.5686
Daytime sleepiness	Hyperplasia of prostate	rs7424279	C	A	0.00765244	0.00104872	3.2e-13	0.0011632	0.0107494	0.913828	0.000119339	53.2452
Daytime sleepiness	Hyperplasia of prostate	rs7476897	G	A	0.00743007	0.00110192	2.7e-11	-0.0172353	0.0123226	0.161911	0.000101905	45.4659
Daytime sleepiness	Hyperplasia of prostate	rs7598712	G	T	0.00579387	0.00104191	2.2e-08	-0.00332888	0.0102276	0.744818	6.93e-05	30.9227
Daytime sleepiness	Hyperplasia of prostate	rs7607363	A	G	-0.0060244	0.00103841	8e-09	0.00499106	0.0102673	0.626888	7.54e-05	33.6581
Daytime sleepiness	Hyperplasia of prostate	rs780094	T	C	0.00651687	0.00105799	7.7e-10	0.0109764	0.0106903	0.304536	8.5e-05	37.9415
Daytime sleepiness	Hyperplasia of prostate	rs7837226	A	G	-0.00574201	0.00103269	2e-08	-0.00120313	0.0102244	0.906327	6.93e-05	30.9163
Daytime sleepiness	Hyperplasia of prostate	rs8015449	A	G	0.00619154	0.00103462	1.9e-09	0.00315167	0.010299	0.759591	8.03e-05	35.8126
Daytime sleepiness	Hyperplasia of prostate	rs825127	T	G	0.00591296	0.00103275	9.5e-09	0.00308733	0.0102476	0.763206	7.35e-05	32.7808
Daytime sleepiness	Hyperplasia of prostate	rs843372	C	T	0.00816368	0.00122597	2.2e-11	0.00651488	0.0113978	0.567601	9.94e-05	44.3417
Daytime sleepiness	Hyperplasia of prostate	rs886114	C	T	0.00604278	0.00107429	1.9e-08	-0.0111956	0.0113222	0.322754	7.09e-05	31.6396
Daytime sleepiness	Hyperplasia of prostate	rs9303525	A	G	0.00802054	0.00122762	7.6e-11	-0.00097836	0.0184752	0.957768	9.57e-05	42.6854
Daytime sleepiness	Hyperplasia of prostate	rs9712275	C	T	-0.00588405	0.0010319	1.3e-08	-0.00893209	0.0103434	0.387833	7.29e-05	32.5145
Short sleep duration	Hyperplasia of prostate	rs1229762	C	T	-0.00723933	0.00101656	1e-12	0.0107499	0.0110962	0.332646	0.000113667	50.7143
Short sleep duration	Hyperplasia of prostate	rs12518468	T	C	-0.00588504	0.00102098	8.5e-09	-0.00297333	0.0108127	0.783327	7.45e-05	33.225
Short sleep duration	Hyperplasia of prostate	rs12567114	G	A	0.00632465	0.00107682	4.1e-09	-0.00481338	0.0118228	0.683916	7.73e-05	34.4974
Short sleep duration	Hyperplasia of prostate	rs12661667	C	T	-0.00602193	0.00108717	2.8e-08	-0.00337155	0.0118994	0.776918	6.88e-05	30.6815
Short sleep duration	Hyperplasia of prostate	rs12963463	C	T	0.00711437	0.0010601	1.9e-11	0.0110446	0.0119561	0.355612	0.000100946	45.038
Short sleep duration	Hyperplasia of prostate	rs1380703	A	G	-0.00676427	0.0010046	1.6e-11	0.0090247	0.0106823	0.398209	0.000101616	45.3373
Short sleep duration	Hyperplasia of prostate	rs1607227	G	T	0.0063693	0.00105472	1.5e-09	-0.0122657	0.0120982	0.310659	8.17e-05	36.4678
Short sleep duration	Hyperplasia of prostate	rs17005118	G	A	-0.00648249	0.00108701	2.5e-09	0.0148414	0.0118343	0.209803	7.97e-05	35.5645
Short sleep duration	Hyperplasia of prostate	rs17388803	A	C	-0.00982621	0.00158706	6.5e-10	0.0392876	0.0195873	0.0448807	8.59e-05	38.3341
Short sleep duration	Hyperplasia of prostate	rs205024	C	T	0.00551041	0.000986026	2.7e-08	0.00570859	0.0104504	0.584888	7e-05	31.2314
Short sleep duration	Hyperplasia of prostate	rs2517827	C	A	-0.00592859	0.00103615	5.7e-09	0.030979	0.0128542	0.0159511	7.34e-05	32.7384
Short sleep duration	Hyperplasia of prostate	rs2678210	T	C	-0.00592367	0.00102761	7.2e-09	-0.00380401	0.0113433	0.737359	7.45e-05	33.2296
Short sleep duration	Hyperplasia of prostate	rs2863957	C	A	0.0101896	0.0011609	2.6e-18	0.015654	0.0124289	0.207857	0.000172664	77.0415
Short sleep duration	Hyperplasia of prostate	rs3776864	A	C	0.00572403	0.00101927	1.7e-08	-0.0101108	0.0107968	0.349033	7.07e-05	31.5374
Short sleep duration	Hyperplasia of prostate	rs4585442	A	G	-0.00634685	0.00103625	8.1e-10	-0.00332389	0.0111812	0.766258	8.41e-05	37.5135
Short sleep duration	Hyperplasia of prostate	rs5757675	G	T	0.00645515	0.00109902	2.7e-09	0.0362176	0.0116348	0.00185281	7.73e-05	34.4986
Short sleep duration	Hyperplasia of prostate	rs59779556	T	G	0.00549133	0.000965961	2e-08	-0.009234	0.0102379	0.367086	7.24e-05	32.3174
Short sleep duration	Hyperplasia of prostate	rs60882754	A	T	0.011304	0.00200145	1.8e-08	0.01667	0.0333276	0.616944	7.15e-05	31.8988
Short sleep duration	Hyperplasia of prostate	rs62444917	A	C	0.00649116	0.00115817	1.9e-08	0.00308333	0.0111939	0.782973	7.04e-05	31.4123
Short sleep duration	Hyperplasia of prostate	rs7524118	T	C	-0.0057622	0.00105376	4.9e-08	-0.00966146	0.0111914	0.387974	6.7e-05	29.9015
Short sleep duration	Hyperplasia of prostate	rs7939345	T	G	0.00649836	0.0011818	4e-08	-0.00971413	0.0147127	0.509089	6.78e-05	30.2357
Short sleep duration	Hyperplasia of prostate	rs9321171	C	T	0.00535425	0.000966062	4.2e-08	-0.000948523	0.0105638	0.928454	6.89e-05	30.7176
Short sleep duration	Hyperplasia of prostate	rs9367621	T	A	0.00544503	0.000969917	1.6e-08	0.0120863	0.0103411	0.242498	7.06e-05	31.516

## Sheet: Table S6
Table S6. The IVs screening process for reverse MR analysis (BPH as exposures and six sleep traits as outcome)
	Outcome
	Day time napping	Daytime sleepiness	Insomnia	Long sleep duration	Short sleep duration	Sleep duration per hour
N of SNPs with genome-wide significance (P < 5e-8) in the exposure summary statistics	2252	2252	2252	2252	2252	2252
N of SNPs associated with confounders	16	16	16	16	16	16
N of SNPs in linkage disequilibrium	2195	2195	2195	2195	2195	2195
N of SNPs not present in the outcome GWAS summary statistics	1	3	7	3	3	3
N of SNPs associated with the outcome (P < 5e-8)	0	0	0	0	0	0
N of IVs for MR analysis	40	38	34	38	38	38

## Sheet: Table S7
Table S7. Details of instrumental variables utilized for reverse MR analysis
Exposure	Outcome	SNP	EA	OA	Exposure			Outcome			R2	F-statistics
					β	SE	P-value	β	SE	P-value
Hyperplasia of prostate	Day time napping	rs10068678	T	C	-0.0610146	0.0104396	5.07925e-09	0.000395064	0.0012116	0.77	0.000228646	34.1586
Hyperplasia of prostate	Day time napping	rs10107982	C	T	-0.096499	0.0121492	1.9756e-15	0.00065247	0.0013657	0.64	0.000422211	63.0885
Hyperplasia of prostate	Day time napping	rs10478061	G	A	-0.0971439	0.0125345	9.18121e-15	-0.00144603	0.00149849	0.35	0.000401981	60.0644
Hyperplasia of prostate	Day time napping	rs10505477	G	A	-0.0655624	0.0102243	1.43245e-10	-0.00147144	0.00121338	0.22	0.000275224	41.119
Hyperplasia of prostate	Day time napping	rs10763622	A	C	0.0775162	0.0122016	2.11208e-10	0.000948705	0.00162188	0.53	0.000270145	40.36
Hyperplasia of prostate	Day time napping	rs10788928	A	T	0.0647993	0.0110964	5.23118e-09	0.0030545	0.00121442	0.015	0.000228265	34.1017
Hyperplasia of prostate	Day time napping	rs11084596	C	T	-0.112703	0.0106113	2.37848e-26	-0.000949578	0.00127206	0.44	0.00075469	112.806
Hyperplasia of prostate	Day time napping	rs11135765	A	G	-0.0731014	0.0102628	1.05657e-12	0.000686539	0.00124109	0.57	0.000339574	50.7364
Hyperplasia of prostate	Day time napping	rs111362352	T	C	-0.167636	0.0205252	3.15283e-16	-0.00212391	0.00233082	0.35	0.000446405	66.7052
Hyperplasia of prostate	Day time napping	rs11263761	G	A	-0.0800259	0.0107024	7.58228e-14	0.000597752	0.00121983	0.62	0.000374196	55.9112
Hyperplasia of prostate	Day time napping	rs11551933	C	T	-0.144212	0.0191605	5.21075e-14	0.0045843	0.00231542	0.045	0.000379129	56.6486
Hyperplasia of prostate	Day time napping	rs11591710	C	A	0.0889655	0.0163187	4.98793e-08	-0.000184419	0.00181358	0.95	0.000198952	29.7216
Hyperplasia of prostate	Day time napping	rs1187115	A	C	-0.0868785	0.0145994	2.6679e-09	-0.00409535	0.00161537	0.013	0.000237036	35.4123
Hyperplasia of prostate	Day time napping	rs12024485	C	T	-0.0668033	0.0115997	8.45766e-09	0.00190744	0.00146693	0.19	0.000222008	33.1667
Hyperplasia of prostate	Day time napping	rs12710685	C	G	-0.0957463	0.0138127	4.15719e-12	-0.000828731	0.00212244	0.71	0.000321595	48.0493
Hyperplasia of prostate	Day time napping	rs149251158	T	A	0.121327	0.0221574	4.35773e-08	0.00947096	0.00317037	0.0029	0.000200703	29.9832
Hyperplasia of prostate	Day time napping	rs2386887	C	A	0.059219	0.0107182	3.29329e-08	-0.00244994	0.001308	0.053	0.00020434	30.5266
Hyperplasia of prostate	Day time napping	rs2510202	G	T	-0.0853517	0.0124467	7.01455e-12	0.000987476	0.00149792	0.57	0.000314733	47.0236
Hyperplasia of prostate	Day time napping	rs2556378	G	T	-0.11609	0.0122313	2.28192e-21	0.000593078	0.00166864	0.71	0.000602761	90.0833
Hyperplasia of prostate	Day time napping	rs27071	C	T	-0.11658	0.0124066	5.63378e-21	0.00143118	0.00137064	0.3	0.000590811	88.2963
Hyperplasia of prostate	Day time napping	rs2836750	G	T	-0.0665933	0.0102751	9.10752e-11	0.00217825	0.00127807	0.085	0.000281145	42.0038
Hyperplasia of prostate	Day time napping	rs3118904	A	G	0.0767988	0.0103124	9.53016e-14	0.000133874	0.00127557	0.88	0.000371185	55.4612
Hyperplasia of prostate	Day time napping	rs35375078	A	T	-0.133268	0.0202816	5.0015e-11	-0.000340305	0.00203308	0.83	0.000288991	43.1765
Hyperplasia of prostate	Day time napping	rs35988463	T	C	0.0585917	0.0102854	1.22219e-08	-0.000158648	0.00121901	0.95	0.000217219	32.4511
Hyperplasia of prostate	Day time napping	rs41266839	C	G	-0.131292	0.023649	2.82924e-08	-0.00921781	0.00194464	3.3e-06	0.000206312	30.8213
Hyperplasia of prostate	Day time napping	rs4655986	G	A	-0.0571993	0.0102761	2.6025e-08	-0.00131187	0.00122366	0.29	0.000207395	30.9831
Hyperplasia of prostate	Day time napping	rs4869246	C	T	0.0753876	0.0108147	3.15065e-12	0.00134567	0.00127781	0.3	0.000325231	48.5927
Hyperplasia of prostate	Day time napping	rs67611724	T	C	-0.0939247	0.0140435	2.26048e-11	0.00286236	0.0016767	0.088	0.000299393	44.731
Hyperplasia of prostate	Day time napping	rs6828650	T	C	-0.0611939	0.0104071	4.10261e-09	0.00097344	0.00121957	0.48	0.00023143	34.5746
Hyperplasia of prostate	Day time napping	rs6951104	C	T	0.0783592	0.0142286	3.64678e-08	0.00482845	0.001951	0.011	0.000203016	30.3288
Hyperplasia of prostate	Day time napping	rs7100772	C	T	-0.111266	0.0132951	5.81567e-17	-0.00120655	0.00141469	0.38	0.000468706	70.0393
Hyperplasia of prostate	Day time napping	rs73329737	G	A	0.155959	0.0242011	1.16129e-10	0.016128	0.0133753	0.22	0.000277967	41.5289
Hyperplasia of prostate	Day time napping	rs73686991	T	C	-0.0957173	0.0166256	8.55067e-09	-0.00130316	0.0017837	0.48	0.000221867	33.1456
Hyperplasia of prostate	Day time napping	rs7625643	G	A	0.0671844	0.010267	6.00206e-11	-0.000753218	0.00123609	0.58	0.000286608	42.8203
Hyperplasia of prostate	Day time napping	rs76352137	A	C	-0.181394	0.0199522	9.77462e-20	0.00889436	0.00451927	0.059	0.000553079	82.6541
Hyperplasia of prostate	Day time napping	rs77485342	T	C	0.177607	0.0315389	1.78805e-08	-0.00223864	0.00452545	0.58	0.000212274	31.7123
Hyperplasia of prostate	Day time napping	rs78680862	A	G	0.0666875	0.0120923	3.49028e-08	-0.00115454	0.00145215	0.39	0.000203585	30.4138
Hyperplasia of prostate	Day time napping	rs8063890	A	G	0.108843	0.0158522	6.59629e-12	0.000318213	0.00288468	0.92	0.000315535	47.1435
Hyperplasia of prostate	Day time napping	rs8097576	C	T	-0.0664527	0.0103418	1.31308e-10	-0.00111922	0.00124772	0.37	0.00027636	41.2889
Hyperplasia of prostate	Day time napping	rs9655205	A	C	-0.0917204	0.012409	1.45245e-13	0.00296104	0.00149155	0.052	0.000365647	54.6334
Hyperplasia of prostate	Daytime sleepiness	rs10068678	T	C	-0.0610146	0.0104396	5.07925e-09	0.00135156	0.00102821	0.19	0.000228646	34.1586
Hyperplasia of prostate	Daytime sleepiness	rs10107982	C	T	-0.096499	0.0121492	1.9756e-15	0.00155191	0.00115861	0.17	0.000422211	63.0885
Hyperplasia of prostate	Daytime sleepiness	rs10478061	G	A	-0.0971439	0.0125345	9.18121e-15	-0.000351343	0.00127182	0.78	0.000401981	60.0644
Hyperplasia of prostate	Daytime sleepiness	rs10505477	G	A	-0.0655624	0.0102243	1.43245e-10	-0.00117351	0.00102946	0.26	0.000275224	41.119
Hyperplasia of prostate	Daytime sleepiness	rs10763622	A	C	0.0775162	0.0122016	2.11208e-10	0.00116508	0.00137614	0.4	0.000270145	40.36
Hyperplasia of prostate	Daytime sleepiness	rs10788928	A	T	0.0647993	0.0110964	5.23118e-09	0.000116926	0.00103129	0.91	0.000228265	34.1017
Hyperplasia of prostate	Daytime sleepiness	rs11084596	C	T	-0.112703	0.0106113	2.37848e-26	0.00135384	0.0010789	0.22	0.00075469	112.806
Hyperplasia of prostate	Daytime sleepiness	rs111362352	T	C	-0.167636	0.0205252	3.15283e-16	-0.00157187	0.00197645	0.45	0.000446405	66.7052
Hyperplasia of prostate	Daytime sleepiness	rs11263761	G	A	-0.0800259	0.0107024	7.58228e-14	-0.000578834	0.00103506	0.57	0.000374196	55.9112
Hyperplasia of prostate	Daytime sleepiness	rs11551933	C	T	-0.144212	0.0191605	5.21075e-14	0.000579312	0.00196495	0.8	0.000379129	56.6486
Hyperplasia of prostate	Daytime sleepiness	rs11591710	C	A	0.0889655	0.0163187	4.98793e-08	0.000975368	0.00153855	0.5	0.000198952	29.7216
Hyperplasia of prostate	Daytime sleepiness	rs1187115	A	C	-0.0868785	0.0145994	2.6679e-09	-0.00212127	0.00137086	0.12	0.000237036	35.4123
Hyperplasia of prostate	Daytime sleepiness	rs12024485	C	T	-0.0668033	0.0115997	8.45766e-09	0.00275001	0.00124576	0.028	0.000222008	33.1667
Hyperplasia of prostate	Daytime sleepiness	rs12710685	C	G	-0.0957463	0.0138127	4.15719e-12	-0.00109946	0.00180219	0.56	0.000321595	48.0493
Hyperplasia of prostate	Daytime sleepiness	rs140311146	C	A	-0.185162	0.030014	6.86341e-10	-0.00263142	0.00558968	0.62	0.000254746	38.0589
Hyperplasia of prostate	Daytime sleepiness	rs149251158	T	A	0.121327	0.0221574	4.35773e-08	0.00461357	0.00269313	0.096	0.000200703	29.9832
Hyperplasia of prostate	Daytime sleepiness	rs2386887	C	A	0.059219	0.0107182	3.29329e-08	-0.000265687	0.00110969	0.86	0.00020434	30.5266
Hyperplasia of prostate	Daytime sleepiness	rs2510202	G	T	-0.0853517	0.0124467	7.01455e-12	-0.00114704	0.00127091	0.34	0.000314733	47.0236
Hyperplasia of prostate	Daytime sleepiness	rs2556378	G	T	-0.11609	0.0122313	2.28192e-21	-0.000600824	0.00141684	0.65	0.000602761	90.0833
Hyperplasia of prostate	Daytime sleepiness	rs27071	C	T	-0.11658	0.0124066	5.63378e-21	-0.00132119	0.00116325	0.25	0.000590811	88.2963
Hyperplasia of prostate	Daytime sleepiness	rs2836750	G	T	-0.0665933	0.0102751	9.10752e-11	0.000642877	0.00108381	0.53	0.000281145	42.0038
Hyperplasia of prostate	Daytime sleepiness	rs3118904	A	G	0.0767988	0.0103124	9.53016e-14	-0.00207277	0.00108199	0.058	0.000371185	55.4612
Hyperplasia of prostate	Daytime sleepiness	rs35375078	A	T	-0.133268	0.0202816	5.0015e-11	0.000297252	0.00172553	0.87	0.000288991	43.1765
Hyperplasia of prostate	Daytime sleepiness	rs35988463	T	C	0.0585917	0.0102854	1.22219e-08	-0.000206719	0.00103522	0.87	0.000217219	32.4511
Hyperplasia of prostate	Daytime sleepiness	rs41266839	C	G	-0.131292	0.023649	2.82924e-08	-0.00614562	0.00165015	0.00023	0.000206312	30.8213
Hyperplasia of prostate	Daytime sleepiness	rs4655986	G	A	-0.0571993	0.0102761	2.6025e-08	-0.000741016	0.0010392	0.48	0.000207395	30.9831
Hyperplasia of prostate	Daytime sleepiness	rs4869246	C	T	0.0753876	0.0108147	3.15065e-12	-0.000408705	0.00108454	0.72	0.000325231	48.5927
Hyperplasia of prostate	Daytime sleepiness	rs67611724	T	C	-0.0939247	0.0140435	2.26048e-11	0.0020457	0.00142214	0.14	0.000299393	44.731
Hyperplasia of prostate	Daytime sleepiness	rs6828650	T	C	-0.0611939	0.0104071	4.10261e-09	-0.0020981	0.0010347	0.044	0.00023143	34.5746
Hyperplasia of prostate	Daytime sleepiness	rs6951104	C	T	0.0783592	0.0142286	3.64678e-08	0.00202703	0.00165563	0.2	0.000203016	30.3288
Hyperplasia of prostate	Daytime sleepiness	rs7100772	C	T	-0.111266	0.0132951	5.81567e-17	-0.00144114	0.00120035	0.23	0.000468706	70.0393
Hyperplasia of prostate	Daytime sleepiness	rs73329737	G	A	0.155959	0.0242011	1.16129e-10	0.0162509	0.0113423	0.15	0.000277967	41.5289
Hyperplasia of prostate	Daytime sleepiness	rs73686991	T	C	-0.0957173	0.0166256	8.55067e-09	0.00342245	0.0015132	0.024	0.000221867	33.1456
Hyperplasia of prostate	Daytime sleepiness	rs76352137	A	C	-0.181394	0.0199522	9.77462e-20	0.000344405	0.00383582	0.91	0.000553079	82.6541
Hyperplasia of prostate	Daytime sleepiness	rs77485342	T	C	0.177607	0.0315389	1.78805e-08	0.00071845	0.00383977	0.82	0.000212274	31.7123
Hyperplasia of prostate	Daytime sleepiness	rs8063890	A	G	0.108843	0.0158522	6.59629e-12	0.00178705	0.00244735	0.46	0.000315535	47.1435
Hyperplasia of prostate	Daytime sleepiness	rs8097576	C	T	-0.0664527	0.0103418	1.31308e-10	-0.00163019	0.00105836	0.12	0.00027636	41.2889
Hyperplasia of prostate	Daytime sleepiness	rs9655205	A	C	-0.0917204	0.012409	1.45245e-13	0.00195476	0.00126589	0.13	0.000365647	54.6334
Hyperplasia of prostate	Insomnia	rs10068678	T	C	-0.0610146	0.0104396	5.07925e-09	-0.001998	0.005086	0.6238	0.000228646	34.1586
Hyperplasia of prostate	Insomnia	rs10107982	C	T	-0.096499	0.0121492	1.9756e-15	-0.00652122	0.00577	0.2574	0.000422211	63.0885
Hyperplasia of prostate	Insomnia	rs10478061	G	A	-0.0971439	0.0125345	9.18121e-15	-0.00994933	0.006317	0.114	0.000401981	60.0644
Hyperplasia of prostate	Insomnia	rs10505477	G	A	-0.0655624	0.0102243	1.43245e-10	0	0.005085	0.9981	0.000275224	41.119
Hyperplasia of prostate	Insomnia	rs10763622	A	C	0.0775162	0.0122016	2.11208e-10	-0.00299551	0.006796	0.634	0.000270145	40.36
Hyperplasia of prostate	Insomnia	rs10788928	A	T	0.0647993	0.0110964	5.23118e-09	0.00299551	0.005111	0.4993	0.000228265	34.1017
Hyperplasia of prostate	Insomnia	rs111362352	T	C	-0.167636	0.0205252	3.15283e-16	-0.0106566	0.009789	0.2746	0.000446405	66.7052
Hyperplasia of prostate	Insomnia	rs11263761	G	A	-0.0800259	0.0107024	7.58228e-14	-0.00531409	0.005129	0.2998	0.000374196	55.9112
Hyperplasia of prostate	Insomnia	rs11551933	C	T	-0.144212	0.0191605	5.21075e-14	0.00399202	0.009742	0.6586	0.000379129	56.6486
Hyperplasia of prostate	Insomnia	rs11591710	C	A	0.0889655	0.0163187	4.98793e-08	0.001998	0.007604	0.745	0.000198952	29.7216
Hyperplasia of prostate	Insomnia	rs1187115	A	C	-0.0868785	0.0145994	2.6679e-09	0	0.006791	0.9562	0.000237036	35.4123
Hyperplasia of prostate	Insomnia	rs12024485	C	T	-0.0668033	0.0115997	8.45766e-09	0.0129162	0.006249	0.03658	0.000222008	33.1667
Hyperplasia of prostate	Insomnia	rs12710685	C	G	-0.0957463	0.0138127	4.15719e-12	-0.00399202	0.008908	0.6799	0.000321595	48.0493
Hyperplasia of prostate	Insomnia	rs149251158	T	A	0.121327	0.0221574	4.35773e-08	-0.00642057	0.01361	0.6364	0.000200703	29.9832
Hyperplasia of prostate	Insomnia	rs2386887	C	A	0.059219	0.0107182	3.29329e-08	0.0009995	0.005481	0.8399	0.00020434	30.5266
Hyperplasia of prostate	Insomnia	rs2510202	G	T	-0.0853517	0.0124467	7.01455e-12	-0.002002	0.006287	0.7465	0.000314733	47.0236
Hyperplasia of prostate	Insomnia	rs2556378	G	T	-0.11609	0.0122313	2.28192e-21	0.0123763	0.007004	0.07713	0.000602761	90.0833
Hyperplasia of prostate	Insomnia	rs27071	C	T	-0.11658	0.0124066	5.63378e-21	0.0009995	0.005785	0.8616	0.000590811	88.2963
Hyperplasia of prostate	Insomnia	rs3118904	A	G	0.0767988	0.0103124	9.53016e-14	-0.00060018	0.005387	0.9117	0.000371185	55.4612
Hyperplasia of prostate	Insomnia	rs35375078	A	T	-0.133268	0.0202816	5.0015e-11	-0.00300451	0.008602	0.7251	0.000288991	43.1765
Hyperplasia of prostate	Insomnia	rs35988463	T	C	0.0585917	0.0102854	1.22219e-08	0.0110609	0.005129	0.03057	0.000217219	32.4511
Hyperplasia of prostate	Insomnia	rs41266839	C	G	-0.131292	0.023649	2.82924e-08	-0.00150113	0.008225	0.858	0.000206312	30.8213
Hyperplasia of prostate	Insomnia	rs4655986	G	A	-0.0571993	0.0102761	2.6025e-08	0.00399202	0.005157	0.4468	0.000207395	30.9831
Hyperplasia of prostate	Insomnia	rs4869246	C	T	0.0753876	0.0108147	3.15065e-12	0.00390762	0.005376	0.4726	0.000325231	48.5927
Hyperplasia of prostate	Insomnia	rs67611724	T	C	-0.0939247	0.0140435	2.26048e-11	-0.0125788	0.007044	0.07376	0.000299393	44.731
Hyperplasia of prostate	Insomnia	rs6828650	T	C	-0.0611939	0.0104071	4.10261e-09	-0.00521357	0.005123	0.3062	0.00023143	34.5746
Hyperplasia of prostate	Insomnia	rs6951104	C	T	0.0783592	0.0142286	3.64678e-08	-0.00598207	0.00819	0.451	0.000203016	30.3288
Hyperplasia of prostate	Insomnia	rs7100772	C	T	-0.111266	0.0132951	5.81567e-17	-0.00995033	0.005935	0.1	0.000468706	70.0393
Hyperplasia of prostate	Insomnia	rs73329737	G	A	0.155959	0.0242011	1.16129e-10	0.0601539	0.05421	0.2687	0.000277967	41.5289
Hyperplasia of prostate	Insomnia	rs73686991	T	C	-0.0957173	0.0166256	8.55067e-09	0.00796817	0.007498	0.2779	0.000221867	33.1456
Hyperplasia of prostate	Insomnia	rs76352137	A	C	-0.181394	0.0199522	9.77462e-20	-0.00944446	0.01899	0.6197	0.000553079	82.6541
Hyperplasia of prostate	Insomnia	rs77485342	T	C	0.177607	0.0315389	1.78805e-08	0.00399202	0.01912	0.8497	0.000212274	31.7123
Hyperplasia of prostate	Insomnia	rs8063890	A	G	0.108843	0.0158522	6.59629e-12	0.0158733	0.01206	0.1759	0.000315535	47.1435
Hyperplasia of prostate	Insomnia	rs8097576	C	T	-0.0664527	0.0103418	1.31308e-10	-0.00697561	0.005246	0.179	0.00027636	41.2889
Hyperplasia of prostate	Long sleep duration	rs10068678	T	C	-0.0610146	0.0104396	5.07925e-09	-7.8042e-05	0.00072493	0.9	0.000228646	34.1586
Hyperplasia of prostate	Long sleep duration	rs10107982	C	T	-0.096499	0.0121492	1.9756e-15	0.000522763	0.000817119	0.52	0.000422211	63.0885
Hyperplasia of prostate	Long sleep duration	rs10478061	G	A	-0.0971439	0.0125345	9.18121e-15	8.67365e-05	0.000897612	0.91	0.000401981	60.0644
Hyperplasia of prostate	Long sleep duration	rs10505477	G	A	-0.0655624	0.0102243	1.43245e-10	0.000971678	0.00072536	0.18	0.000275224	41.119
Hyperplasia of prostate	Long sleep duration	rs10763622	A	C	0.0775162	0.0122016	2.11208e-10	0.00178995	0.00097044	0.065	0.000270145	40.36
Hyperplasia of prostate	Long sleep duration	rs10788928	A	T	0.0647993	0.0110964	5.23118e-09	-0.000769432	0.000727127	0.29	0.000228265	34.1017
Hyperplasia of prostate	Long sleep duration	rs11084596	C	T	-0.112703	0.0106113	2.37848e-26	0.000545664	0.000760682	0.48	0.00075469	112.806
Hyperplasia of prostate	Long sleep duration	rs111362352	T	C	-0.167636	0.0205252	3.15283e-16	0.0014806	0.00139436	0.29	0.000446405	66.7052
Hyperplasia of prostate	Long sleep duration	rs11263761	G	A	-0.0800259	0.0107024	7.58228e-14	0.000107709	0.000730009	0.88	0.000374196	55.9112
Hyperplasia of prostate	Long sleep duration	rs11551933	C	T	-0.144212	0.0191605	5.21075e-14	0.000807351	0.00138717	0.54	0.000379129	56.6486
Hyperplasia of prostate	Long sleep duration	rs11591710	C	A	0.0889655	0.0163187	4.98793e-08	-0.0007138	0.00108653	0.5	0.000198952	29.7216
Hyperplasia of prostate	Long sleep duration	rs1187115	A	C	-0.0868785	0.0145994	2.6679e-09	6.09166e-05	0.000967143	0.93	0.000237036	35.4123
Hyperplasia of prostate	Long sleep duration	rs12024485	C	T	-0.0668033	0.0115997	8.45766e-09	9.28017e-05	0.000879438	0.89	0.000222008	33.1667
Hyperplasia of prostate	Long sleep duration	rs12710685	C	G	-0.0957463	0.0138127	4.15719e-12	0.00129932	0.00127145	0.32	0.000321595	48.0493
Hyperplasia of prostate	Long sleep duration	rs140311146	C	A	-0.185162	0.030014	6.86341e-10	-0.00452827	0.00395042	0.25	0.000254746	38.0589
Hyperplasia of prostate	Long sleep duration	rs149251158	T	A	0.121327	0.0221574	4.35773e-08	0.00391933	0.00190118	0.038	0.000200703	29.9832
Hyperplasia of prostate	Long sleep duration	rs2386887	C	A	0.059219	0.0107182	3.29329e-08	-0.000514904	0.000782761	0.5	0.00020434	30.5266
Hyperplasia of prostate	Long sleep duration	rs2510202	G	T	-0.0853517	0.0124467	7.01455e-12	0.000809249	0.00089616	0.37	0.000314733	47.0236
Hyperplasia of prostate	Long sleep duration	rs2556378	G	T	-0.11609	0.0122313	2.28192e-21	0.00110905	0.000998434	0.26	0.000602761	90.0833
Hyperplasia of prostate	Long sleep duration	rs27071	C	T	-0.11658	0.0124066	5.63378e-21	-0.000246019	0.000820302	0.77	0.000590811	88.2963
Hyperplasia of prostate	Long sleep duration	rs2836750	G	T	-0.0665933	0.0102751	9.10752e-11	-0.00082301	0.000763908	0.3	0.000281145	42.0038
Hyperplasia of prostate	Long sleep duration	rs3118904	A	G	0.0767988	0.0103124	9.53016e-14	-0.00171021	0.000763256	0.025	0.000371185	55.4612
Hyperplasia of prostate	Long sleep duration	rs35375078	A	T	-0.133268	0.0202816	5.0015e-11	-0.00153019	0.00121593	0.21	0.000288991	43.1765
Hyperplasia of prostate	Long sleep duration	rs35988463	T	C	0.0585917	0.0102854	1.22219e-08	0.00183579	0.000730616	0.012	0.000217219	32.4511
Hyperplasia of prostate	Long sleep duration	rs41266839	C	G	-0.131292	0.023649	2.82924e-08	-0.00177145	0.00116601	0.12	0.000206312	30.8213
Hyperplasia of prostate	Long sleep duration	rs4655986	G	A	-0.0571993	0.0102761	2.6025e-08	-7.2437e-05	0.000733122	0.92	0.000207395	30.9831
Hyperplasia of prostate	Long sleep duration	rs4869246	C	T	0.0753876	0.0108147	3.15065e-12	0.00133646	0.000764821	0.084	0.000325231	48.5927
Hyperplasia of prostate	Long sleep duration	rs67611724	T	C	-0.0939247	0.0140435	2.26048e-11	-0.00174612	0.00100151	0.084	0.000299393	44.731
Hyperplasia of prostate	Long sleep duration	rs6828650	T	C	-0.0611939	0.0104071	4.10261e-09	0.00100624	0.000729519	0.16	0.00023143	34.5746
Hyperplasia of prostate	Long sleep duration	rs6951104	C	T	0.0783592	0.0142286	3.64678e-08	0.000908789	0.00116807	0.42	0.000203016	30.3288
Hyperplasia of prostate	Long sleep duration	rs7100772	C	T	-0.111266	0.0132951	5.81567e-17	2.96009e-05	0.000847089	0.97	0.000468706	70.0393
Hyperplasia of prostate	Long sleep duration	rs73329737	G	A	0.155959	0.0242011	1.16129e-10	0.0161657	0.00812173	0.048	0.000277967	41.5289
Hyperplasia of prostate	Long sleep duration	rs73686991	T	C	-0.0957173	0.0166256	8.55067e-09	8.94833e-05	0.00106729	0.94	0.000221867	33.1456
Hyperplasia of prostate	Long sleep duration	rs76352137	A	C	-0.181394	0.0199522	9.77462e-20	-0.00703137	0.00269186	0.0093	0.000553079	82.6541
Hyperplasia of prostate	Long sleep duration	rs77485342	T	C	0.177607	0.0315389	1.78805e-08	-0.00584514	0.00270646	0.029	0.000212274	31.7123
Hyperplasia of prostate	Long sleep duration	rs8063890	A	G	0.108843	0.0158522	6.59629e-12	-0.0056566	0.00172931	0.0011	0.000315535	47.1435
Hyperplasia of prostate	Long sleep duration	rs8097576	C	T	-0.0664527	0.0103418	1.31308e-10	-0.000499643	0.00074637	0.5	0.00027636	41.2889
Hyperplasia of prostate	Long sleep duration	rs9655205	A	C	-0.0917204	0.012409	1.45245e-13	0.000347324	0.000892744	0.7	0.000365647	54.6334
Hyperplasia of prostate	Short sleep duration	rs10068678	T	C	-0.0610146	0.0104396	5.07925e-09	-0.000554222	0.000957733	0.55	0.000228646	34.1586
Hyperplasia of prostate	Short sleep duration	rs10107982	C	T	-0.096499	0.0121492	1.9756e-15	-0.000683671	0.00107922	0.56	0.000422211	63.0885
Hyperplasia of prostate	Short sleep duration	rs10478061	G	A	-0.0971439	0.0125345	9.18121e-15	0.00176985	0.00118401	0.13	0.000401981	60.0644
Hyperplasia of prostate	Short sleep duration	rs10505477	G	A	-0.0655624	0.0102243	1.43245e-10	0.00148483	0.000958623	0.13	0.000275224	41.119
Hyperplasia of prostate	Short sleep duration	rs10763622	A	C	0.0775162	0.0122016	2.11208e-10	-0.000972537	0.00128115	0.45	0.000270145	40.36
Hyperplasia of prostate	Short sleep duration	rs10788928	A	T	0.0647993	0.0110964	5.23118e-09	0.00154518	0.00096026	0.1	0.000228265	34.1017
Hyperplasia of prostate	Short sleep duration	rs11084596	C	T	-0.112703	0.0106113	2.37848e-26	0.000520229	0.00100566	0.59	0.00075469	112.806
Hyperplasia of prostate	Short sleep duration	rs111362352	T	C	-0.167636	0.0205252	3.15283e-16	0.00136161	0.00184236	0.46	0.000446405	66.7052
Hyperplasia of prostate	Short sleep duration	rs11263761	G	A	-0.0800259	0.0107024	7.58228e-14	0.000335957	0.000964705	0.71	0.000374196	55.9112
Hyperplasia of prostate	Short sleep duration	rs11551933	C	T	-0.144212	0.0191605	5.21075e-14	0.00132817	0.00183139	0.46	0.000379129	56.6486
Hyperplasia of prostate	Short sleep duration	rs11591710	C	A	0.0889655	0.0163187	4.98793e-08	0.00221397	0.00143265	0.12	0.000198952	29.7216
Hyperplasia of prostate	Short sleep duration	rs1187115	A	C	-0.0868785	0.0145994	2.6679e-09	-0.00155126	0.00127652	0.23	0.000237036	35.4123
Hyperplasia of prostate	Short sleep duration	rs12024485	C	T	-0.0668033	0.0115997	8.45766e-09	0.00250617	0.00116042	0.034	0.000222008	33.1667
Hyperplasia of prostate	Short sleep duration	rs12710685	C	G	-0.0957463	0.0138127	4.15719e-12	0.000850959	0.00167827	0.6	0.000321595	48.0493
Hyperplasia of prostate	Short sleep duration	rs140311146	C	A	-0.185162	0.030014	6.86341e-10	0.00169586	0.00519917	0.71	0.000254746	38.0589
Hyperplasia of prostate	Short sleep duration	rs149251158	T	A	0.121327	0.0221574	4.35773e-08	0.00259281	0.00251088	0.29	0.000200703	29.9832
Hyperplasia of prostate	Short sleep duration	rs2386887	C	A	0.059219	0.0107182	3.29329e-08	0.00236768	0.00103312	0.022	0.00020434	30.5266
Hyperplasia of prostate	Short sleep duration	rs2510202	G	T	-0.0853517	0.0124467	7.01455e-12	0.0010668	0.00118448	0.38	0.000314733	47.0236
Hyperplasia of prostate	Short sleep duration	rs2556378	G	T	-0.11609	0.0122313	2.28192e-21	3.86097e-05	0.00131865	0.98	0.000602761	90.0833
Hyperplasia of prostate	Short sleep duration	rs27071	C	T	-0.11658	0.0124066	5.63378e-21	-0.000750915	0.00108327	0.45	0.000590811	88.2963
Hyperplasia of prostate	Short sleep duration	rs2836750	G	T	-0.0665933	0.0102751	9.10752e-11	0.00245734	0.00100945	0.015	0.000281145	42.0038
Hyperplasia of prostate	Short sleep duration	rs3118904	A	G	0.0767988	0.0103124	9.53016e-14	0.000163318	0.00100774	0.81	0.000371185	55.4612
Hyperplasia of prostate	Short sleep duration	rs35375078	A	T	-0.133268	0.0202816	5.0015e-11	-0.000250052	0.0016056	0.87	0.000288991	43.1765
Hyperplasia of prostate	Short sleep duration	rs35988463	T	C	0.0585917	0.0102854	1.22219e-08	0.00275959	0.000964267	0.0045	0.000217219	32.4511
Hyperplasia of prostate	Short sleep duration	rs41266839	C	G	-0.131292	0.023649	2.82924e-08	0.00440057	0.00153647	0.0037	0.000206312	30.8213
Hyperplasia of prostate	Short sleep duration	rs4655986	G	A	-0.0571993	0.0102761	2.6025e-08	-0.000927645	0.000967922	0.33	0.000207395	30.9831
Hyperplasia of prostate	Short sleep duration	rs4869246	C	T	0.0753876	0.0108147	3.15065e-12	-0.00122952	0.00101015	0.22	0.000325231	48.5927
Hyperplasia of prostate	Short sleep duration	rs67611724	T	C	-0.0939247	0.0140435	2.26048e-11	-0.00164704	0.00132428	0.21	0.000299393	44.731
Hyperplasia of prostate	Short sleep duration	rs6828650	T	C	-0.0611939	0.0104071	4.10261e-09	-6.73192e-05	0.000963619	0.95	0.00023143	34.5746
Hyperplasia of prostate	Short sleep duration	rs6951104	C	T	0.0783592	0.0142286	3.64678e-08	-0.0012937	0.00154052	0.39	0.000203016	30.3288
Hyperplasia of prostate	Short sleep duration	rs7100772	C	T	-0.111266	0.0132951	5.81567e-17	-0.0022385	0.00111785	0.04	0.000468706	70.0393
Hyperplasia of prostate	Short sleep duration	rs73329737	G	A	0.155959	0.0242011	1.16129e-10	0.0227223	0.0106434	0.036	0.000277967	41.5289
Hyperplasia of prostate	Short sleep duration	rs73686991	T	C	-0.0957173	0.0166256	8.55067e-09	-1.92524e-05	0.00140952	0.98	0.000221867	33.1456
Hyperplasia of prostate	Short sleep duration	rs76352137	A	C	-0.181394	0.0199522	9.77462e-20	-0.00819521	0.00356281	0.023	0.000553079	82.6541
Hyperplasia of prostate	Short sleep duration	rs77485342	T	C	0.177607	0.0315389	1.78805e-08	0.000161789	0.0035664	0.98	0.000212274	31.7123
Hyperplasia of prostate	Short sleep duration	rs8063890	A	G	0.108843	0.0158522	6.59629e-12	0.00204369	0.0022742	0.38	0.000315535	47.1435
Hyperplasia of prostate	Short sleep duration	rs8097576	C	T	-0.0664527	0.0103418	1.31308e-10	0.000484496	0.000985842	0.6	0.00027636	41.2889
Hyperplasia of prostate	Short sleep duration	rs9655205	A	C	-0.0917204	0.012409	1.45245e-13	-0.00147227	0.00117829	0.22	0.000365647	54.6334
Hyperplasia of prostate	Sleep duration	rs10068678	T	C	-0.0610146	0.0104396	5.07925e-09	-0.000647343	0.00226035	0.77	0.000228646	34.1586
Hyperplasia of prostate	Sleep duration	rs10107982	C	T	-0.096499	0.0121492	1.9756e-15	0.00277983	0.00254769	0.28	0.000422211	63.0885
Hyperplasia of prostate	Sleep duration	rs10478061	G	A	-0.0971439	0.0125345	9.18121e-15	-0.00389998	0.00279586	0.14	0.000401981	60.0644
Hyperplasia of prostate	Sleep duration	rs10505477	G	A	-0.0655624	0.0102243	1.43245e-10	0.000752697	0.00226337	0.76	0.000275224	41.119
Hyperplasia of prostate	Sleep duration	rs10763622	A	C	0.0775162	0.0122016	2.11208e-10	0.00590501	0.0030254	0.059	0.000270145	40.36
Hyperplasia of prostate	Sleep duration	rs10788928	A	T	0.0647993	0.0110964	5.23118e-09	-0.00276491	0.00226714	0.18	0.000228265	34.1017
Hyperplasia of prostate	Sleep duration	rs11084596	C	T	-0.112703	0.0106113	2.37848e-26	0.00087292	0.00237291	0.77	0.00075469	112.806
Hyperplasia of prostate	Sleep duration	rs111362352	T	C	-0.167636	0.0205252	3.15283e-16	0.00237785	0.00434703	0.6	0.000446405	66.7052
Hyperplasia of prostate	Sleep duration	rs11263761	G	A	-0.0800259	0.0107024	7.58228e-14	0.000848198	0.00227598	0.69	0.000374196	55.9112
Hyperplasia of prostate	Sleep duration	rs11551933	C	T	-0.144212	0.0191605	5.21075e-14	-0.00340806	0.00432039	0.43	0.000379129	56.6486
Hyperplasia of prostate	Sleep duration	rs11591710	C	A	0.0889655	0.0163187	4.98793e-08	-0.00825803	0.00338393	0.015	0.000198952	29.7216
Hyperplasia of prostate	Sleep duration	rs1187115	A	C	-0.0868785	0.0145994	2.6679e-09	0.00206316	0.00301375	0.5	0.000237036	35.4123
Hyperplasia of prostate	Sleep duration	rs12024485	C	T	-0.0668033	0.0115997	8.45766e-09	-0.00314737	0.0027382	0.24	0.000222008	33.1667
Hyperplasia of prostate	Sleep duration	rs12710685	C	G	-0.0957463	0.0138127	4.15719e-12	-0.000196154	0.00396098	0.9	0.000321595	48.0493
Hyperplasia of prostate	Sleep duration	rs140311146	C	A	-0.185162	0.030014	6.86341e-10	-0.000411623	0.0122984	0.92	0.000254746	38.0589
Hyperplasia of prostate	Sleep duration	rs149251158	T	A	0.121327	0.0221574	4.35773e-08	0.00721837	0.0059154	0.21	0.000200703	29.9832
Hyperplasia of prostate	Sleep duration	rs2386887	C	A	0.059219	0.0107182	3.29329e-08	-0.00424459	0.00243939	0.084	0.00020434	30.5266
Hyperplasia of prostate	Sleep duration	rs2510202	G	T	-0.0853517	0.0124467	7.01455e-12	0.000334827	0.00279401	0.88	0.000314733	47.0236
Hyperplasia of prostate	Sleep duration	rs2556378	G	T	-0.11609	0.0122313	2.28192e-21	0.00210614	0.00311286	0.51	0.000602761	90.0833
Hyperplasia of prostate	Sleep duration	rs27071	C	T	-0.11658	0.0124066	5.63378e-21	0.000704533	0.00255711	0.74	0.000590811	88.2963
Hyperplasia of prostate	Sleep duration	rs2836750	G	T	-0.0665933	0.0102751	9.10752e-11	-0.00643618	0.00238361	0.0065	0.000281145	42.0038
Hyperplasia of prostate	Sleep duration	rs3118904	A	G	0.0767988	0.0103124	9.53016e-14	-0.00195724	0.00237901	0.38	0.000371185	55.4612
Hyperplasia of prostate	Sleep duration	rs35375078	A	T	-0.133268	0.0202816	5.0015e-11	-0.00223552	0.00379183	0.56	0.000288991	43.1765
Hyperplasia of prostate	Sleep duration	rs35988463	T	C	0.0585917	0.0102854	1.22219e-08	-0.000798714	0.0022757	0.71	0.000217219	32.4511
Hyperplasia of prostate	Sleep duration	rs41266839	C	G	-0.131292	0.023649	2.82924e-08	-0.0158932	0.00362879	1.1e-05	0.000206312	30.8213
Hyperplasia of prostate	Sleep duration	rs4655986	G	A	-0.0571993	0.0102761	2.6025e-08	0.00271825	0.00228423	0.21	0.000207395	30.9831
Hyperplasia of prostate	Sleep duration	rs4869246	C	T	0.0753876	0.0108147	3.15065e-12	0.00365254	0.00238401	0.12	0.000325231	48.5927
Hyperplasia of prostate	Sleep duration	rs67611724	T	C	-0.0939247	0.0140435	2.26048e-11	0.000911448	0.00312678	0.76	0.000299393	44.731
Hyperplasia of prostate	Sleep duration	rs6828650	T	C	-0.0611939	0.0104071	4.10261e-09	0.00468351	0.00227458	0.038	0.00023143	34.5746
Hyperplasia of prostate	Sleep duration	rs6951104	C	T	0.0783592	0.0142286	3.64678e-08	0.0040471	0.00363913	0.27	0.000203016	30.3288
Hyperplasia of prostate	Sleep duration	rs7100772	C	T	-0.111266	0.0132951	5.81567e-17	0.003425	0.00263891	0.17	0.000468706	70.0393
Hyperplasia of prostate	Sleep duration	rs73329737	G	A	0.155959	0.0242011	1.16129e-10	-0.0137724	0.0250167	0.55	0.000277967	41.5289
Hyperplasia of prostate	Sleep duration	rs73686991	T	C	-0.0957173	0.0166256	8.55067e-09	0.00155024	0.00332704	0.65	0.000221867	33.1456
Hyperplasia of prostate	Sleep duration	rs76352137	A	C	-0.181394	0.0199522	9.77462e-20	0.00218989	0.00843104	0.8	0.000553079	82.6541
Hyperplasia of prostate	Sleep duration	rs77485342	T	C	0.177607	0.0315389	1.78805e-08	-0.00348372	0.00844024	0.71	0.000212274	31.7123
Hyperplasia of prostate	Sleep duration	rs8063890	A	G	0.108843	0.0158522	6.59629e-12	-0.0183083	0.0053824	0.0006	0.000315535	47.1435
Hyperplasia of prostate	Sleep duration	rs8097576	C	T	-0.0664527	0.0103418	1.31308e-10	-0.000534204	0.00232741	0.81	0.00027636	41.2889
Hyperplasia of prostate	Sleep duration	rs9655205	A	C	-0.0917204	0.012409	1.45245e-13	0.00630716	0.00278251	0.022	0.000365647	54.6334

## Sheet: Table S8
Table S8. The IVs screening process for replicate MR analysis
	Exposure: BPH Outcome: Insomnia
N of SNPs with P < 5e-8 in study by Watanabe et al.	232
N of SNPs associated with confounders	18
N of SNPs in linkage disequilibrium	137
N of SNPs not present in the outcome GWAS summary statistics	2
N of SNPs associated with the outcome (P < 5e-8)	0
N of IVs for MR analysis	75

## Sheet: Table S9
Table S9. Details of instrumental variables utilized for replicate MR analysis
Exposure	Outcome	SNP	EA	OA	Exposure			Outcome			R2	F-statistics
					β	SE	P-value	β	SE	P-value
Insomnia	Hyperplasia of prostate	rs10088127	T	C	-0.00726461	0.0013012	2.363e-08	-0.022944	0.0103967	0.027325	2.56423e-05	31.1699
Insomnia	Hyperplasia of prostate	rs10470554	A	G	-0.00788406	0.00128468	8.421e-10	0.00818086	0.0102452	0.424578	3.10729e-05	37.6628
Insomnia	Hyperplasia of prostate	rs1054256	T	C	0.0109835	0.00176783	5.194e-10	0.0181316	0.0149526	0.22528	3.18035e-05	38.6014
Insomnia	Hyperplasia of prostate	rs10837043	T	G	0.0079868	0.00133962	2.489e-09	-0.00359092	0.0103569	0.728803	2.93018e-05	35.5454
Insomnia	Hyperplasia of prostate	rs10951360	A	G	0.00742945	0.0012914	8.779e-09	-0.000398379	0.0102703	0.969058	2.72185e-05	33.097
Insomnia	Hyperplasia of prostate	rs1111935	T	G	-0.0095096	0.00128996	1.684e-13	-0.00104407	0.0106581	0.921963	4.47172e-05	54.3464
Insomnia	Hyperplasia of prostate	rs111906179	T	C	-0.00921981	0.00157442	4.735e-09	-0.0191499	0.0133712	0.152096	2.82139e-05	34.2927
Insomnia	Hyperplasia of prostate	rs112423323	A	T	-0.0114345	0.00205915	2.805e-08	-0.000428417	0.0148632	0.977005	2.53723e-05	30.8358
Insomnia	Hyperplasia of prostate	rs113316302	A	G	0.00881394	0.00157673	2.267e-08	-0.00441776	0.0120422	0.713727	2.5736e-05	31.2481
Insomnia	Hyperplasia of prostate	rs113692953	A	C	0.00856502	0.00149425	9.915e-09	-0.00672841	0.0113163	0.552126	2.70442e-05	32.8558
Insomnia	Hyperplasia of prostate	rs114285994	A	G	0.0107538	0.00185699	7.013e-09	-0.00626878	0.0176944	0.723128	2.75872e-05	33.5357
Insomnia	Hyperplasia of prostate	rs1147852	A	G	0.00839603	0.00138115	1.206e-09	0.011715	0.0112666	0.298432	3.03998e-05	36.9542
Insomnia	Hyperplasia of prostate	rs12031924	T	C	0.00885671	0.00151474	5.014e-09	-0.0118371	0.0127781	0.354257	2.81529e-05	34.1874
Insomnia	Hyperplasia of prostate	rs12213967	A	C	0.00825127	0.00128805	1.49e-10	0.0258385	0.0103824	0.0128215	3.37536e-05	41.0368
Insomnia	Hyperplasia of prostate	rs12685098	A	G	0.0121181	0.00171718	1.702e-12	-0.0186303	0.0156379	0.233512	4.10369e-05	49.8012
Insomnia	Hyperplasia of prostate	rs12740789	A	G	-0.0137077	0.00170791	1.01e-15	0.00420518	0.0147881	0.776133	5.29731e-05	64.4167
Insomnia	Hyperplasia of prostate	rs12927162	A	G	-0.011682	0.00146354	1.438e-15	0.00858094	0.0107896	0.426442	5.23909e-05	63.7123
Insomnia	Hyperplasia of prostate	rs12983032	A	G	-0.00769629	0.00135689	1.413e-08	0.00222364	0.0103314	0.829587	2.64633e-05	32.1716
Insomnia	Hyperplasia of prostate	rs13043844	C	G	0.0111876	0.00169561	4.17e-11	0.0362056	0.0138408	0.00890061	3.58169e-05	43.5336
Insomnia	Hyperplasia of prostate	rs13054099	T	C	-0.00945662	0.00147139	1.301e-10	-0.00209331	0.0123185	0.865063	3.3967e-05	41.3063
Insomnia	Hyperplasia of prostate	rs13066711	C	G	-0.00748804	0.00129015	6.462e-09	-0.00281455	0.0103025	0.784706	2.77833e-05	33.6864
Insomnia	Hyperplasia of prostate	rs1320930	C	G	0.00783925	0.00133548	4.357e-09	0.00410883	0.0106866	0.700621	2.83408e-05	34.4569
Insomnia	Hyperplasia of prostate	rs1411751	A	G	0.00871304	0.00158045	3.519e-08	0.0186128	0.012269	0.129254	2.50282e-05	30.3932
Insomnia	Hyperplasia of prostate	rs148118632	A	G	0.026078	0.00456148	1.083e-08	-0.00353815	0.0294717	0.904442	2.6892e-05	32.6841
Insomnia	Hyperplasia of prostate	rs16956343	T	C	0.00800774	0.00134947	2.955e-09	-0.00564942	0.0110143	0.608009	2.90089e-05	35.2124
Insomnia	Hyperplasia of prostate	rs17049689	A	C	0.00816649	0.00143221	1.182e-08	-0.00473956	0.0109637	0.665526	2.67873e-05	32.5128
Insomnia	Hyperplasia of prostate	rs17187183	A	G	0.00708405	0.00128661	3.673e-08	0.0135259	0.0103042	0.189295	2.49332e-05	30.316
Insomnia	Hyperplasia of prostate	rs2013314	T	C	-0.00827719	0.00132245	3.868e-10	0.00493975	0.0103024	0.631598	3.22145e-05	39.1751
Insomnia	Hyperplasia of prostate	rs2190042	T	C	-0.00763699	0.00137356	2.693e-08	0.00915768	0.0112249	0.414596	2.54406e-05	30.9136
Insomnia	Hyperplasia of prostate	rs224029	T	C	-0.00755927	0.00130265	6.5e-09	-0.0140304	0.0104688	0.180176	2.76916e-05	33.6748
Insomnia	Hyperplasia of prostate	rs2424888	A	G	0.00890656	0.00133013	2.138e-11	0.0190562	0.0102915	0.0640782	3.70933e-05	44.8364
Insomnia	Hyperplasia of prostate	rs2502730	T	G	0.00770118	0.00132096	5.556e-09	-0.00460697	0.0104256	0.65857	2.79499e-05	33.9889
Insomnia	Hyperplasia of prostate	rs28552587	A	G	0.00744045	0.00129399	8.917e-09	0.00127657	0.0106113	0.904243	2.72079e-05	33.0625
Insomnia	Hyperplasia of prostate	rs2894699	T	C	-0.00972255	0.00129289	5.478e-14	0.017702	0.0102988	0.0856426	4.66724e-05	56.5504
Insomnia	Hyperplasia of prostate	rs2903385	A	G	0.00839179	0.00128315	6.147e-11	0.0189599	0.0103285	0.0664018	3.52022e-05	42.7716
Insomnia	Hyperplasia of prostate	rs356179	C	G	-0.00919058	0.00136036	1.414e-11	-0.00604554	0.0109047	0.579307	3.7697e-05	45.6435
Insomnia	Hyperplasia of prostate	rs35681248	T	C	-0.014186	0.00202657	2.558e-12	-0.00543993	0.0168678	0.747071	4.04097e-05	49
Insomnia	Hyperplasia of prostate	rs4540117	A	G	-0.00745925	0.00128541	6.517e-09	-0.00232235	0.010275	0.821185	2.78062e-05	33.6748
Insomnia	Hyperplasia of prostate	rs4667962	C	G	0.00838259	0.00146831	1.138e-08	0.0100467	0.0114104	0.378596	2.68518e-05	32.5927
Insomnia	Hyperplasia of prostate	rs4702	A	G	-0.0101863	0.00128794	2.602e-15	-0.0179175	0.0102945	0.081773	5.14371e-05	62.5523
Insomnia	Hyperplasia of prostate	rs4713688	T	G	0.011151	0.00165347	1.54e-11	-0.0170086	0.0153735	0.268572	3.74167e-05	45.4815
Insomnia	Hyperplasia of prostate	rs4766855	A	C	0.00744777	0.00129234	8.261e-09	0.00579941	0.0102977	0.573315	2.73212e-05	33.2122
Insomnia	Hyperplasia of prostate	rs4837502	A	G	-0.0097035	0.00145523	2.585e-11	0.0189148	0.0115458	0.10137	3.65701e-05	44.4622
Insomnia	Hyperplasia of prostate	rs4884401	C	G	0.0157766	0.00128558	1.274e-34	0.0256177	0.0103501	0.0133196	0.000123856	150.602
Insomnia	Hyperplasia of prostate	rs543144	T	G	0.00845786	0.0014258	2.987e-09	0.0135878	0.0119295	0.254702	2.89524e-05	35.1886
Insomnia	Hyperplasia of prostate	rs55863203	C	G	0.0100928	0.00175435	8.792e-09	0.0268607	0.0124968	0.0316017	2.72411e-05	33.097
Insomnia	Hyperplasia of prostate	rs56340216	T	C	0.0186949	0.00324283	8.186e-09	0.0221864	0.0329974	0.501349	2.73477e-05	33.2352
Insomnia	Hyperplasia of prostate	rs58258818	A	G	0.00746017	0.0013072	1.149e-08	0.00186675	0.0103186	0.856437	2.68209e-05	32.5698
Insomnia	Hyperplasia of prostate	rs60776549	A	G	0.00830781	0.0014838	2.16e-08	-0.0168002	0.0114351	0.141783	2.58348e-05	31.3488
Insomnia	Hyperplasia of prostate	rs60873293	T	G	-0.0138255	0.00152818	1.466e-19	-0.0159235	0.0124237	0.199947	6.73214e-05	81.8482
Insomnia	Hyperplasia of prostate	rs61884490	T	G	0.00942361	0.00144956	7.982e-11	0.00214702	0.0112609	0.84879	3.47932e-05	42.263
Insomnia	Hyperplasia of prostate	rs62144054	A	G	0.0255037	0.00224327	5.974e-30	0.0139563	0.0183909	0.447931	0.000106509	129.254
Insomnia	Hyperplasia of prostate	rs6460902	A	G	0.00762394	0.00130035	4.542e-09	-0.0133761	0.0106111	0.207462	2.82843e-05	34.3748
Insomnia	Hyperplasia of prostate	rs6476606	A	G	0.00736496	0.00133447	3.417e-08	-0.00621597	0.0102801	0.545406	2.51156e-05	30.4594
Insomnia	Hyperplasia of prostate	rs6666273	A	G	-0.00788918	0.00134307	4.258e-09	-0.0108273	0.010889	0.32006	2.85401e-05	34.5039
Insomnia	Hyperplasia of prostate	rs6702604	A	G	-0.00965677	0.00130409	1.312e-13	-0.00556201	0.0102896	0.588821	4.50944e-05	54.834
Insomnia	Hyperplasia of prostate	rs67428377	A	C	-0.0111371	0.00176053	2.518e-10	-0.0217133	0.0132177	0.100435	3.29356e-05	40.0183
Insomnia	Hyperplasia of prostate	rs6971707	T	C	0.00914163	0.00152615	2.102e-09	-0.00476331	0.0114501	0.677404	2.95081e-05	35.8801
Insomnia	Hyperplasia of prostate	rs7173565	T	C	-0.00804014	0.00144763	2.793e-08	0.0119627	0.011313	0.290317	2.53894e-05	30.8469
Insomnia	Hyperplasia of prostate	rs7240554	T	C	0.00743116	0.00130166	1.134e-08	-0.00108383	0.0106139	0.918666	2.68418e-05	32.5927
Insomnia	Hyperplasia of prostate	rs73163774	T	C	0.00922902	0.00143709	1.342e-10	0.00934072	0.0126306	0.459586	3.39259e-05	41.2421
Insomnia	Hyperplasia of prostate	rs75671770	C	G	-0.0165868	0.00294771	1.836e-08	0.00653487	0.0213841	0.759913	2.6051e-05	31.6631
Insomnia	Hyperplasia of prostate	rs75742406	A	G	-0.0084482	0.00148396	1.248e-08	-0.0146812	0.0114454	0.199592	2.67288e-05	32.4102
Insomnia	Hyperplasia of prostate	rs7695162	A	G	0.00729469	0.00128315	1.312e-08	-0.0151224	0.0102548	0.1403	2.65971e-05	32.3192
Insomnia	Hyperplasia of prostate	rs77176363	A	G	-0.0124041	0.00163989	3.919e-14	0.00752571	0.0127124	0.553854	4.71977e-05	57.2141
Insomnia	Hyperplasia of prostate	rs7768046	A	G	0.00728511	0.00130768	2.531e-08	0.0070387	0.0103594	0.496854	2.55218e-05	31.036
Insomnia	Hyperplasia of prostate	rs780401	T	C	0.0111278	0.00146015	2.524e-14	0.00337321	0.0113908	0.767127	4.78896e-05	58.0796
Insomnia	Hyperplasia of prostate	rs79693059	C	G	-0.0144334	0.0023086	4.043e-10	0.0346351	0.0216413	0.109507	3.21465e-05	39.0875
Insomnia	Hyperplasia of prostate	rs8076183	T	C	-0.00738199	0.00128898	1.022e-08	-0.0174605	0.0102923	0.0897966	2.70058e-05	32.7985
Insomnia	Hyperplasia of prostate	rs830734	A	G	0.00936209	0.00134552	3.463e-12	-0.00286598	0.0103209	0.781252	3.993e-05	48.4138
Insomnia	Hyperplasia of prostate	rs9394502	T	C	-0.0109407	0.00134987	5.274e-16	-0.00604282	0.0104191	0.56193	5.41422e-05	65.691
Insomnia	Hyperplasia of prostate	rs9452464	T	C	0.00768316	0.00129042	2.62e-09	0.0230259	0.0102475	0.0246422	2.9215e-05	35.4501
Insomnia	Hyperplasia of prostate	rs9839427	A	G	-0.00741054	0.00133861	3.102e-08	-0.0103415	0.0108804	0.341874	2.53305e-05	30.6473
Insomnia	Hyperplasia of prostate	rs9863642	A	G	-0.00745949	0.00133947	2.563e-08	-0.00996331	0.0103911	0.337644	2.56167e-05	31.0138
Insomnia	Hyperplasia of prostate	rs9899380	C	G	0.00786914	0.00129597	1.265e-09	-0.0142526	0.0103031	0.166564	3.04074e-05	36.8692

[truncated: 3 more sheets: Table S10, Table S11, Table S12]
